# Supplementary material for: Inositol pyrophosphates activate the vacuolar transport chaperone complex in yeast by disrupting a homotypic SPX domain interaction
Source: Nat Commun. 2023 May 8;14:2645. doi: 10.1038/s41467-023-38315-w (PMC10167327; doi:10.1038/s41467-023-38315-w)
Supplement: Supplementary file 3 — Source Data [file 41467_2023_38315_MOESM3_ESM.xlsx]

## Sheet: Fig. 1a
	Residue number	SS apo-form (ppm)
	5	3.295
	6	2.913
	7	2.508
	8	2.084
	9	0.46
	10	-1.227
	11	0.8
	12	-3.459
	14	4.036
	15	-4.331
	16	3.42
	18	1.009
	19	-0.21
	20	-0.52
	21	-0.533
	22	4.033
	23	2.77
	25	2
	26	3.988
	27	3.418
	28	3.79
	29	-0.018
	30	2.922
	31	0.547
	32	0.024
	33	0.183
	34	0.802
	35	-0.087
	36	-0.468
	40	-0.43
	41	-0.078
	42	-0.571
	43	-1.08
	44	-1.65
	45	-1.335
	46	-4.963
	47	3.531
	48	4.009
	49	5.026
	50	3.276
	51	3.982
	52	2.414
	53	5.29
	54	6.305
	55	2.758
	56	3.274
	57	3.985
	58	2.032
	59	3.417
	60	2.266
	61	2.98
	62	2.277
	64	3.795
	65	9.038
	67	5.547
	68	3.844
	70	2.916
	71	3.92
	72	5.522
	73	3.467
	74	1.461
	75	3.972
	76	3.52
	77	2.781
	78	2.092
	79	2.518
	80	2.516
	81	3.086
	82	2.977
	83	2.78
	84	2.407
	85	-0.154
	86	-2.21
	87	1.032
	88	-6.74
	89	2.777
	90	2.411
	91	2.421
	92	3.976
	93	2.419
	94	-2.079
	95	-1.512
	96	-1.472
	97	3.419
	98	3.043
	99	1.921
	100	3.046
	101	4.335
	102	3.838
	103	4.808
	104	2.482
	105	3.774
	106	2.772
	107	3.01
	108	3.975
	110	2.775
	111	3.762
	112	4.763
	113	2.775
	114	3.478
	115	3.52
	116	3.954
	117	3.8
	118	3.416
	119	3.082
	120	1.981
	121	3.458
	122	6.052
	123	5.758
	125	5.545
	126	3.92
	127	2.919
	128	2.983
	129	5.305
	130	2.917
	131	3.421
	132	6.331
	133	2.811
	134	0.415
	135	2.479
	136	-0.961
	138	1.409
	139	0.556
	141	1.01
	142	1.069
	143	3.915
	144	4.015
	145	3.972
	146	0.49
	147	2.793
	148	4.557
	149	2.333
	150	2.478
	151	1.415
	152	-1.225
	153	-1.52
	157	0.011
	158	-0.224
	159	0.289
	160	-0.958
	163	1.523
	164	3.586
	165	4.553
	166	1.329
	167	4.473
	169	5.048
	170	1.795
	171	4.537
	172	3.46
	173	4.636
	174	3.479
	175	2.638
	176	2.018
	177	-1.539
	178	-0.945
	179	1.455
	180	-0.744
	181	-2.825
	182	-0.012
	186	1.621
	187	2.012
	188	0.425
	189	1.512
	190	0.913
	191	0.675
	193	-0.511
	194	-0.024
	195	-0.198
	196	3.993
	198	-0.465
	199	0.213
	200	-0.463
	201	0.502

## Sheet: Fig. 1b
	SPX2 - Dataset 1			SPX2 - Dataset 2			SPX2 - Dataset 3				∆α7 - Dataset1			∆α7 - Dataset2			∆α7 - Dataset3
	Temp.	Ratio 350-330nm		Temp.	Ratio 350-330nm		Temp.	Ratio 350-330nm			Temp.	Ratio 350-330nm		Temp.	Ratio 350-330nm		Temp.	Ratio 350-330nm
	14.9989	0.590834		14.999	0.590404		14.999	0.590587			14.9992	0.614421		14.9992	0.613722		14.9992	0.614351
	15.0197	0.590834		15.0198	0.590406		15.0198	0.590587			15.0199	0.614429		15.02	0.613732		15.02	0.614355
	15.0405	0.590834		15.0405	0.590407		15.0406	0.590587			15.0407	0.614436		15.0408	0.613742		15.0408	0.614359
	15.0613	0.590834		15.0613	0.590408		15.0614	0.590587			15.0615	0.614443		15.0615	0.613751		15.0616	0.614363
	15.0821	0.590834		15.0821	0.59041		15.0821	0.590587			15.0823	0.614449		15.0823	0.613761		15.0823	0.614367
	15.1029	0.590834		15.1029	0.590411		15.1029	0.590588			15.1031	0.614456		15.1031	0.613771		15.1031	0.614371
	15.1236	0.590833		15.1237	0.590412		15.1237	0.590588			15.1238	0.614464		15.1239	0.61378		15.1239	0.614375
	15.1444	0.590833		15.1445	0.590414		15.1445	0.590588			15.1446	0.614471		15.1447	0.61379		15.1447	0.614379
	15.1652	0.590833		15.1652	0.590415		15.1653	0.590589			15.1654	0.614478		15.1654	0.6138		15.1655	0.614383
	15.186	0.590833		15.186	0.590416		15.1861	0.590589			15.1862	0.614485		15.1862	0.613809		15.1863	0.614386
	15.2068	0.590833		15.2068	0.590418		15.2068	0.590589			15.207	0.614492		15.207	0.613819		15.2071	0.61439
	15.2276	0.590833		15.2276	0.590419		15.2276	0.590589			15.2278	0.614499		15.2278	0.613828		15.2278	0.614394
	15.2483	0.590833		15.2484	0.59042		15.2484	0.59059			15.2485	0.614506		15.2486	0.613838		15.2486	0.614398
	15.2691	0.590833		15.2691	0.590422		15.2692	0.59059			15.2693	0.614513		15.2694	0.613847		15.2694	0.614401
	15.2899	0.590833		15.2899	0.590423		15.29	0.590591			15.2901	0.61452		15.2901	0.613856		15.2902	0.614405
	15.3107	0.590833		15.3107	0.590424		15.3108	0.590591			15.3109	0.614527		15.3109	0.613866		15.311	0.614408
	15.3315	0.590833		15.3315	0.590426		15.3315	0.590591			15.3317	0.614534		15.3317	0.613875		15.3317	0.614411
	15.3522	0.590833		15.3523	0.590427		15.3523	0.590592			15.3525	0.614542		15.3525	0.613884		15.3525	0.614415
	15.373	0.590833		15.3731	0.590428		15.3731	0.590592			15.3732	0.614549		15.3733	0.613893		15.3733	0.614418
	15.3938	0.590833		15.3939	0.59043		15.3939	0.590593			15.394	0.614556		15.3941	0.613902		15.3941	0.614421
	15.4146	0.590834		15.4146	0.590431		15.4147	0.590593			15.4148	0.614563		15.4148	0.613912		15.4149	0.614425
	15.4354	0.590834		15.4354	0.590432		15.4354	0.590593			15.4356	0.614571		15.4356	0.613921		15.4357	0.614428
	15.4562	0.590834		15.4562	0.590434		15.4562	0.590594			15.4564	0.614578		15.4564	0.61393		15.4564	0.614431
	15.477	0.590834		15.477	0.590435		15.477	0.590594			15.4771	0.614585		15.4772	0.613939		15.4772	0.614434
	15.4977	0.590834		15.4978	0.590437		15.4978	0.590595			15.4979	0.614592		15.498	0.613948		15.498	0.614437
	15.5185	0.590834		15.5185	0.590438		15.5186	0.590595			15.5187	0.614599		15.5188	0.613957		15.5188	0.61444
	15.5393	0.590834		15.5393	0.590439		15.5394	0.590596			15.5395	0.614607		15.5395	0.613966		15.5396	0.614443
	15.5601	0.590835		15.5601	0.590441		15.5602	0.590596			15.5603	0.614614		15.5603	0.613975		15.5603	0.614446
	15.5809	0.590835		15.5809	0.590442		15.5809	0.590597			15.5811	0.614621		15.5811	0.613984		15.5811	0.614449
	15.6016	0.590835		15.6017	0.590443		15.6017	0.590597			15.6019	0.614629		15.6019	0.613993		15.6019	0.614452
	15.6224	0.590835		15.6225	0.590445		15.6225	0.590598			15.6226	0.614636		15.6227	0.614002		15.6227	0.614455
	15.6432	0.590835		15.6432	0.590446		15.6433	0.590599			15.6434	0.614643		15.6434	0.614011		15.6435	0.614457
	15.664	0.590836		15.664	0.590447		15.6641	0.590599			15.6642	0.614651		15.6642	0.614019		15.6643	0.61446
	15.6848	0.590836		15.6848	0.590449		15.6848	0.5906			15.685	0.614658		15.685	0.614028		15.685	0.614463
	15.7056	0.590836		15.7056	0.59045		15.7056	0.5906			15.7058	0.614665		15.7058	0.614037		15.7058	0.614465
	15.7263	0.590836		15.7264	0.590452		15.7264	0.590601			15.7265	0.614672		15.7266	0.614046		15.7266	0.614468
	15.7471	0.590837		15.7472	0.590453		15.7472	0.590602			15.7473	0.61468		15.7474	0.614054		15.7474	0.614471
	15.7679	0.590837		15.7679	0.590454		15.768	0.590602			15.7681	0.614687		15.7681	0.614063		15.7682	0.614473
	15.7887	0.590838		15.7887	0.590456		15.7888	0.590603			15.7889	0.614694		15.7889	0.614072		15.7889	0.614476
	15.8095	0.590838		15.8095	0.590457		15.8095	0.590603			15.8097	0.614702		15.8097	0.614081		15.8097	0.614478
	15.8303	0.590838		15.8303	0.590459		15.8303	0.590604			15.8305	0.614709		15.8305	0.614089		15.8305	0.61448
	15.851	0.590839		15.8511	0.59046		15.8511	0.590605			15.8512	0.614716		15.8513	0.614098		15.8513	0.614483
	15.8718	0.590839		15.8719	0.590462		15.8719	0.590606			15.872	0.614723		15.872	0.614107		15.8721	0.614485
	15.8926	0.590839		15.8926	0.590463		15.8927	0.590606			15.8928	0.61473		15.8928	0.614115		15.8929	0.614488
	15.9134	0.59084		15.9134	0.590465		15.9134	0.590607			15.9136	0.614738		15.9136	0.614124		15.9137	0.61449
	15.9342	0.59084		15.9342	0.590466		15.9342	0.590608			15.9344	0.614745		15.9344	0.614132		15.9344	0.614492
	15.955	0.59084		15.955	0.590468		15.955	0.590608			15.9551	0.614752		15.9552	0.614141		15.9552	0.614495
	15.9757	0.590841		15.9758	0.590469		15.9758	0.590609			15.9759	0.614759		15.976	0.614149		15.976	0.614497
	15.9965	0.590841		15.9965	0.590471		15.9966	0.59061			15.9967	0.614766		15.9968	0.614158		15.9968	0.614499
	16.0173	0.590842		16.0173	0.590472		16.0174	0.590611			16.0175	0.614773		16.0175	0.614166		16.0176	0.614501
	16.0381	0.590842		16.0381	0.590474		16.0382	0.590611			16.0383	0.614781		16.0383	0.614175		16.0383	0.614504
	16.0589	0.590843		16.0589	0.590475		16.0589	0.590612			16.0591	0.614788		16.0591	0.614183		16.0591	0.614506
	16.0797	0.590843		16.0797	0.590477		16.0797	0.590613			16.0798	0.614795		16.0799	0.614191		16.0799	0.614508
	16.1004	0.590844		16.1005	0.590478		16.1005	0.590614			16.1006	0.614803		16.1007	0.614199		16.1007	0.614511
	16.1212	0.590844		16.1212	0.59048		16.1213	0.590614			16.1214	0.61481		16.1214	0.614207		16.1215	0.614513
	16.142	0.590845		16.142	0.590481		16.1421	0.590615			16.1422	0.614817		16.1422	0.614215		16.1423	0.614515
	16.1628	0.590845		16.1628	0.590483		16.1628	0.590616			16.163	0.614825		16.163	0.614223		16.163	0.614518
	16.1836	0.590846		16.1836	0.590485		16.1836	0.590617			16.1838	0.614832		16.1838	0.61423		16.1838	0.61452
	16.2044	0.590846		16.2044	0.590486		16.2044	0.590618			16.2045	0.61484		16.2046	0.614237		16.2046	0.614522
	16.2251	0.590847		16.2252	0.590488		16.2252	0.590619			16.2253	0.614848		16.2253	0.614244		16.2254	0.614521
	16.2459	0.590847		16.2459	0.59049		16.246	0.590619			16.2461	0.614857		16.2461	0.61425		16.2462	0.61452
	16.2667	0.590848		16.2667	0.590491		16.2668	0.59062			16.2669	0.614866		16.2669	0.614257		16.267	0.614519
	16.2875	0.590849		16.2875	0.590493		16.2875	0.590621			16.2877	0.614875		16.2877	0.614264		16.2877	0.614518
	16.3083	0.590849		16.3083	0.590495		16.3083	0.590622			16.3085	0.614885		16.3085	0.614271		16.3085	0.614517
	16.329	0.59085		16.3291	0.590496		16.3291	0.590623			16.3292	0.614894		16.3293	0.614277		16.3293	0.614516
	16.3498	0.59085		16.3499	0.590498		16.3499	0.590624			16.35	0.614904		16.35	0.614284		16.3501	0.614515
	16.3706	0.590851		16.3706	0.5905		16.3707	0.590625			16.3708	0.614914		16.3708	0.614291		16.3709	0.614514
	16.3914	0.590852		16.3914	0.590501		16.3914	0.590626			16.3916	0.614924		16.3916	0.614298		16.3916	0.614514
	16.4122	0.590853		16.4122	0.590503		16.4122	0.590626			16.4124	0.614935		16.4124	0.614305		16.4124	0.614513
	16.433	0.590853		16.433	0.590505		16.433	0.590627			16.4332	0.614945		16.4332	0.614313		16.4332	0.614512
	16.4537	0.590854		16.4538	0.590507		16.4538	0.590628			16.4539	0.614956		16.454	0.61432		16.454	0.614512
	16.4745	0.590854		16.4746	0.590508		16.4746	0.590629			16.4747	0.614967		16.4747	0.614327		16.4748	0.614512
	16.4953	0.590855		16.4953	0.59051		16.4954	0.59063			16.4955	0.614977		16.4955	0.614335		16.4956	0.614512
	16.5161	0.590856		16.5161	0.590512		16.5161	0.590631			16.5163	0.614989		16.5163	0.614342		16.5163	0.614512
	16.5369	0.590857		16.5369	0.590514		16.5369	0.590632			16.5371	0.615		16.5371	0.61435		16.5371	0.614513
	16.5577	0.590857		16.5577	0.590515		16.5577	0.590633			16.5578	0.615011		16.5579	0.614358		16.5579	0.614514
	16.5784	0.590858		16.5785	0.590517		16.5785	0.590634			16.5786	0.615023		16.5786	0.614366		16.5787	0.614515
	16.5992	0.590859		16.5993	0.590519		16.5993	0.590634			16.5994	0.615035		16.5994	0.614374		16.5995	0.614516
	16.62	0.590859		16.62	0.590521		16.6201	0.590635			16.6202	0.615046		16.6202	0.614382		16.6202	0.614518
	16.6408	0.59086		16.6408	0.590522		16.6409	0.590636			16.641	0.615058		16.641	0.61439		16.641	0.614519
	16.6616	0.590861		16.6616	0.590524		16.6616	0.590637			16.6618	0.61507		16.6618	0.614399		16.6618	0.614522
	16.6823	0.590862		16.6824	0.590526		16.6824	0.590638			16.6825	0.615082		16.6826	0.614407		16.6826	0.614524
	16.7031	0.590863		16.7032	0.590528		16.7032	0.590639			16.7033	0.615094		16.7034	0.614416		16.7034	0.614527
	16.7239	0.590863		16.7239	0.59053		16.724	0.59064			16.7241	0.615107		16.7241	0.614425		16.7242	0.61453
	16.7447	0.590864		16.7447	0.590531		16.7448	0.590641			16.7449	0.615119		16.7449	0.614434		16.7449	0.614534
	16.7655	0.590865		16.7655	0.590533		16.7655	0.590642			16.7657	0.615131		16.7657	0.614444		16.7657	0.614537
	16.7863	0.590866		16.7863	0.590535		16.7863	0.590643			16.7864	0.615144		16.7865	0.614453		16.7865	0.614541
	16.8071	0.590866		16.8071	0.590537		16.8071	0.590644			16.8072	0.615156		16.8073	0.614463		16.8073	0.614546
	16.8278	0.590867		16.8279	0.590538		16.8279	0.590645			16.828	0.615169		16.828	0.614472		16.8281	0.61455
	16.8486	0.590868		16.8486	0.59054		16.8487	0.590646			16.8488	0.615182		16.8488	0.614482		16.8488	0.614555
	16.8694	0.590869		16.8694	0.590542		16.8695	0.590647			16.8696	0.615195		16.8696	0.614492		16.8696	0.61456
	16.8902	0.59087		16.8902	0.590543		16.8902	0.590647			16.8904	0.615208		16.8904	0.614502		16.8904	0.614566
	16.911	0.590871		16.911	0.590545		16.911	0.590648			16.9111	0.615221		16.9112	0.614512		16.9112	0.614572
	16.9318	0.590871		16.9318	0.590547		16.9318	0.590649			16.9319	0.615234		16.932	0.614522		16.932	0.614578
	16.9525	0.590872		16.9526	0.590548		16.9526	0.59065			16.9527	0.615247		16.9527	0.614533		16.9528	0.614585
	16.9733	0.590873		16.9733	0.59055		16.9734	0.590651			16.9735	0.61526		16.9735	0.614543		16.9735	0.614592
	16.9941	0.590874		16.9941	0.590551		16.9942	0.590652			16.9943	0.615273		16.9943	0.614553		16.9943	0.614599
	17.0149	0.590875		17.0149	0.590553		17.0149	0.590653			17.015	0.615287		17.0151	0.614564		17.0151	0.614606
	17.0357	0.590876		17.0357	0.590554		17.0357	0.590654			17.0358	0.6153		17.0359	0.614575		17.0359	0.614614
	17.0564	0.590877		17.0565	0.590556		17.0565	0.590655			17.0566	0.615313		17.0567	0.614585		17.0567	0.614623
	17.0772	0.590878		17.0773	0.590557		17.0773	0.590656			17.0774	0.615327		17.0774	0.614596		17.0775	0.614631
	17.098	0.590879		17.098	0.590558		17.0981	0.590657			17.0982	0.61534		17.0982	0.614606		17.0982	0.61464
	17.1188	0.59088		17.1188	0.59056		17.1188	0.590658			17.119	0.615353		17.119	0.614617		17.119	0.614649
	17.1396	0.590881		17.1396	0.590561		17.1396	0.590659			17.1397	0.615367		17.1398	0.614628		17.1398	0.614658
	17.1604	0.590882		17.1604	0.590562		17.1604	0.590661			17.1605	0.61538		17.1606	0.614639		17.1606	0.614668
	17.1811	0.590884		17.1812	0.590563		17.1812	0.590662			17.1813	0.615394		17.1813	0.61465		17.1814	0.614678
	17.2019	0.590885		17.202	0.590564		17.202	0.590663			17.2021	0.615407		17.2021	0.614661		17.2021	0.614689
	17.2227	0.590887		17.2227	0.590566		17.2228	0.590665			17.2229	0.615421		17.2229	0.614672		17.2229	0.614699
	17.2435	0.59089		17.2435	0.590567		17.2435	0.590666			17.2437	0.615435		17.2437	0.614682		17.2437	0.61471
	17.2643	0.590892		17.2643	0.590569		17.2643	0.590668			17.2644	0.615448		17.2645	0.614693		17.2645	0.614722
	17.2851	0.590894		17.2851	0.59057		17.2851	0.590669			17.2852	0.615462		17.2853	0.614704		17.2853	0.614734
	17.3058	0.590897		17.3059	0.590571		17.3059	0.590671			17.306	0.615475		17.306	0.614715		17.3061	0.614746
	17.3266	0.590899		17.3267	0.590573		17.3267	0.590672			17.3268	0.615488		17.3268	0.614726		17.3269	0.614758
	17.3474	0.590901		17.3474	0.590574		17.3475	0.590673			17.3476	0.615502		17.3476	0.614737		17.3476	0.614771
	17.3682	0.590904		17.3682	0.590575		17.3682	0.590675			17.3684	0.615515		17.3684	0.614748		17.3684	0.614785
	17.389	0.590906		17.389	0.590576		17.389	0.590676			17.3891	0.615528		17.3892	0.614759		17.3892	0.614798
	17.4097	0.590908		17.4098	0.590578		17.4098	0.590677			17.4099	0.615541		17.4099	0.61477		17.41	0.614812
	17.4305	0.590911		17.4306	0.590579		17.4306	0.590679			17.4307	0.615553		17.4307	0.614781		17.4308	0.614826
	17.4513	0.590913		17.4514	0.59058		17.4514	0.59068			17.4515	0.615566		17.4515	0.614792		17.4515	0.614841
	17.4721	0.590915		17.4721	0.590581		17.4722	0.590681			17.4723	0.615578		17.4723	0.614804		17.4723	0.614855
	17.4929	0.590918		17.4929	0.590583		17.4929	0.590682			17.4931	0.615591		17.4931	0.614816		17.4931	0.61487
	17.5137	0.59092		17.5137	0.590584		17.5137	0.590683			17.5138	0.615603		17.5139	0.614828		17.5139	0.614885
	17.5344	0.590922		17.5345	0.590585		17.5345	0.590684			17.5346	0.615614		17.5346	0.61484		17.5347	0.6149
	17.5552	0.590925		17.5553	0.590586		17.5553	0.590685			17.5554	0.615626		17.5554	0.614852		17.5555	0.614915
	17.576	0.590927		17.576	0.590587		17.5761	0.590687			17.5762	0.615638		17.5762	0.614865		17.5762	0.614931
	17.5968	0.59093		17.5968	0.590589		17.5968	0.590688			17.597	0.615649		17.597	0.614877		17.597	0.614946
	17.6176	0.590932		17.6176	0.59059		17.6176	0.590689			17.6178	0.615661		17.6178	0.61489		17.6178	0.614961
	17.6384	0.590935		17.6384	0.590591		17.6384	0.59069			17.6385	0.615672		17.6386	0.614903		17.6386	0.614976
	17.6592	0.590937		17.6592	0.590592		17.6592	0.590691			17.6593	0.615683		17.6593	0.614915		17.6594	0.614992
	17.6799	0.590939		17.68	0.590594		17.68	0.590692			17.6801	0.615694		17.6801	0.614928		17.6802	0.615007
	17.7007	0.590942		17.7007	0.590595		17.7008	0.590693			17.7009	0.615705		17.7009	0.614941		17.7009	0.615022
	17.7215	0.590944		17.7215	0.590596		17.7216	0.590693			17.7217	0.615716		17.7217	0.614954		17.7217	0.615037
	17.7423	0.590947		17.7423	0.590598		17.7423	0.590694			17.7424	0.615727		17.7425	0.614967		17.7425	0.615052
	17.7631	0.59095		17.7631	0.590599		17.7631	0.590695			17.7632	0.615737		17.7632	0.61498		17.7633	0.615067
	17.7838	0.590952		17.7839	0.5906		17.7839	0.590696			17.784	0.615748		17.784	0.614992		17.7841	0.615081
	17.8046	0.590955		17.8046	0.590602		17.8047	0.590697			17.8048	0.615758		17.8048	0.615005		17.8048	0.615096
	17.8254	0.590958		17.8254	0.590603		17.8255	0.590698			17.8256	0.615768		17.8256	0.615018		17.8256	0.61511
	17.8462	0.59096		17.8462	0.590605		17.8462	0.590699			17.8464	0.615778		17.8464	0.615031		17.8464	0.615125
	17.867	0.590963		17.867	0.590607		17.867	0.5907			17.8671	0.615788		17.8672	0.615043		17.8672	0.615139
	17.8878	0.590966		17.8878	0.590608		17.8878	0.590701			17.8879	0.615798		17.888	0.615055		17.888	0.615153
	17.9085	0.590969		17.9086	0.59061		17.9086	0.590702			17.9087	0.615807		17.9087	0.615068		17.9088	0.615166
	17.9293	0.590971		17.9293	0.590611		17.9294	0.590703			17.9295	0.615817		17.9295	0.61508		17.9295	0.61518
	17.9501	0.590974		17.9501	0.590613		17.9502	0.590704			17.9503	0.615826		17.9503	0.615092		17.9503	0.615193
	17.9709	0.590977		17.9709	0.590615		17.9709	0.590705			17.9711	0.615835		17.9711	0.615104		17.9711	0.615206
	17.9917	0.59098		17.9917	0.590617		17.9917	0.590706			17.9918	0.615843		17.9919	0.615116		17.9919	0.615218
	18.0125	0.590983		18.0125	0.590619		18.0125	0.590707			18.0126	0.615851		18.0126	0.615128		18.0127	0.615231
	18.0332	0.590986		18.0333	0.59062		18.0333	0.590708			18.0334	0.615859		18.0334	0.615139		18.0334	0.615243
	18.054	0.590989		18.054	0.590622		18.0541	0.590709			18.0542	0.615867		18.0542	0.615151		18.0542	0.615254
	18.0748	0.590992		18.0748	0.590624		18.0749	0.59071			18.075	0.615874		18.075	0.615162		18.075	0.615266
	18.0956	0.590995		18.0956	0.590626		18.0956	0.590711			18.0957	0.615881		18.0958	0.615174		18.0958	0.615277
	18.1164	0.590999		18.1164	0.590628		18.1164	0.590712			18.1165	0.615888		18.1166	0.615185		18.1166	0.615287
	18.1371	0.591002		18.1372	0.59063		18.1372	0.590714			18.1373	0.615894		18.1373	0.615196		18.1374	0.615298
	18.1579	0.591005		18.158	0.590632		18.158	0.590715			18.1581	0.6159		18.1581	0.615206		18.1581	0.615308
	18.1787	0.591008		18.1787	0.590634		18.1788	0.590716			18.1789	0.615905		18.1789	0.615217		18.1789	0.615318
	18.1995	0.591011		18.1995	0.590636		18.1995	0.590717			18.1997	0.615911		18.1997	0.615228		18.1997	0.615327
	18.2203	0.591014		18.2203	0.590638		18.2203	0.590718			18.2204	0.615916		18.2205	0.615238		18.2205	0.615336
	18.2411	0.591018		18.2411	0.59064		18.2411	0.590719			18.2412	0.615921		18.2413	0.615248		18.2413	0.615345
	18.2618	0.591021		18.2619	0.590642		18.2619	0.590721			18.262	0.615926		18.262	0.615259		18.262	0.615354
	18.2826	0.591024		18.2827	0.590644		18.2827	0.590722			18.2828	0.61593		18.2828	0.615269		18.2828	0.615362
	18.3034	0.591027		18.3034	0.590646		18.3035	0.590723			18.3036	0.615935		18.3036	0.615279		18.3036	0.61537
	18.3242	0.591031		18.3242	0.590648		18.3242	0.590724			18.3243	0.615939		18.3244	0.615289		18.3244	0.615378
	18.345	0.591034		18.345	0.59065		18.345	0.590725			18.3451	0.615944		18.3452	0.615298		18.3452	0.615386
	18.3658	0.591037		18.3658	0.590652		18.3658	0.590727			18.3659	0.615948		18.3659	0.615308		18.366	0.615394
	18.3865	0.59104		18.3866	0.590654		18.3866	0.590728			18.3867	0.615952		18.3867	0.615317		18.3867	0.615402
	18.4073	0.591044		18.4074	0.590656		18.4074	0.590729			18.4075	0.615955		18.4075	0.615326		18.4075	0.615409
	18.4281	0.591047		18.4281	0.590658		18.4282	0.59073			18.4283	0.615959		18.4283	0.615335		18.4283	0.615417
	18.4489	0.59105		18.4489	0.590661		18.4489	0.590731			18.449	0.615963		18.4491	0.615344		18.4491	0.615424
	18.4697	0.591053		18.4697	0.590663		18.4697	0.590733			18.4698	0.615966		18.4699	0.615353		18.4699	0.615431
	18.4905	0.591057		18.4905	0.590665		18.4905	0.590734			18.4906	0.61597		18.4906	0.615361		18.4907	0.615439
	18.5112	0.59106		18.5113	0.590667		18.5113	0.590735			18.5114	0.615973		18.5114	0.61537		18.5114	0.615446
	18.532	0.591063		18.5321	0.590669		18.5321	0.590736			18.5322	0.615977		18.5322	0.615378		18.5322	0.615453
	18.5528	0.591066		18.5528	0.590671		18.5529	0.590738			18.553	0.61598		18.553	0.615386		18.553	0.615461
	18.5736	0.59107		18.5736	0.590673		18.5736	0.590739			18.5737	0.615983		18.5738	0.615395		18.5738	0.615468
	18.5944	0.591073		18.5944	0.590675		18.5944	0.59074			18.5945	0.615986		18.5946	0.615403		18.5946	0.615475
	18.6152	0.591076		18.6152	0.590677		18.6152	0.590741			18.6153	0.615989		18.6153	0.615411		18.6153	0.615483
	18.6359	0.591079		18.636	0.59068		18.636	0.590743			18.6361	0.615993		18.6361	0.615419		18.6361	0.61549
	18.6567	0.591082		18.6567	0.590682		18.6568	0.590744			18.6569	0.615996		18.6569	0.615428		18.6569	0.615498
	18.6775	0.591085		18.6775	0.590684		18.6776	0.590745			18.6776	0.616		18.6777	0.615436		18.6777	0.615505
	18.6983	0.591088		18.6983	0.590686		18.6983	0.590746			18.6984	0.616004		18.6985	0.615444		18.6985	0.615513
	18.7191	0.591091		18.7191	0.590688		18.7191	0.590748			18.7192	0.616008		18.7192	0.615452		18.7193	0.615521
	18.7399	0.591094		18.7399	0.59069		18.7399	0.590749			18.74	0.616013		18.74	0.615461		18.7401	0.615529
	18.7606	0.591098		18.7607	0.590692		18.7607	0.59075			18.7608	0.616017		18.7608	0.615469		18.7608	0.615537
	18.7814	0.5911		18.7814	0.590694		18.7815	0.590751			18.7816	0.616023		18.7816	0.615478		18.7816	0.615545
	18.8022	0.591103		18.8022	0.590696		18.8023	0.590753			18.8024	0.616028		18.8024	0.615487		18.8024	0.615553
	18.823	0.591106		18.823	0.590698		18.823	0.590754			18.8231	0.616034		18.8231	0.615496		18.8232	0.615561
	18.8438	0.591109		18.8438	0.5907		18.8438	0.590755			18.8439	0.61604		18.8439	0.615505		18.844	0.61557
	18.8646	0.591112		18.8646	0.590702		18.8646	0.590756			18.8647	0.616046		18.8647	0.615514		18.8647	0.615578
	18.8853	0.591115		18.8854	0.590704		18.8854	0.590758			18.8855	0.616053		18.8855	0.615523		18.8855	0.615587
	18.9061	0.591118		18.9061	0.590706		18.9062	0.590759			18.9063	0.61606		18.9063	0.615533		18.9063	0.615596
	18.9269	0.591121		18.9269	0.590708		18.927	0.59076			18.927	0.616068		18.9271	0.615542		18.9271	0.615605
	18.9477	0.591123		18.9477	0.59071		18.9477	0.590761			18.9478	0.616076		18.9478	0.615552		18.9479	0.615614
	18.9685	0.591126		18.9685	0.590712		18.9685	0.590762			18.9686	0.616084		18.9686	0.615561		18.9687	0.615623
	18.9892	0.591129		18.9893	0.590714		18.9893	0.590763			18.9894	0.616093		18.9894	0.615571		18.9894	0.615633
	19.01	0.591132		19.01	0.590715		19.0101	0.590765			19.0102	0.616101		19.0102	0.615581		19.0102	0.615642
	19.0308	0.591134		19.0308	0.590717		19.0309	0.590766			19.031	0.61611		19.031	0.61559		19.031	0.615652
	19.0516	0.591137		19.0516	0.590719		19.0516	0.590767			19.0517	0.61612		19.0518	0.6156		19.0518	0.615661
	19.0724	0.59114		19.0724	0.59072		19.0724	0.590768			19.0725	0.616129		19.0725	0.615609		19.0726	0.615671
	19.0932	0.591142		19.0932	0.590722		19.0932	0.59077			19.0933	0.616139		19.0933	0.615619		19.0934	0.615681
	19.1139	0.591145		19.114	0.590724		19.114	0.590771			19.1141	0.616149		19.1141	0.615628		19.1141	0.615691
	19.1347	0.591147		19.1348	0.590726		19.1348	0.590772			19.1349	0.616159		19.1349	0.615637		19.1349	0.615701
	19.1555	0.59115		19.1555	0.590727		19.1556	0.590773			19.1557	0.616169		19.1557	0.615646		19.1557	0.615711
	19.1763	0.591152		19.1763	0.590729		19.1763	0.590775			19.1764	0.616179		19.1764	0.615656		19.1765	0.615722
	19.1971	0.591155		19.1971	0.59073		19.1971	0.590776			19.1972	0.616189		19.1972	0.615664		19.1973	0.615732
	19.2179	0.591158		19.2179	0.590732		19.2179	0.590777			19.218	0.6162		19.218	0.615673		19.218	0.615742
	19.2386	0.59116		19.2387	0.590733		19.2387	0.590778			19.2388	0.616211		19.2388	0.615682		19.2388	0.615752
	19.2594	0.591163		19.2595	0.590735		19.2595	0.59078			19.2596	0.616222		19.2596	0.61569		19.2596	0.615761
	19.2802	0.591165		19.2802	0.590736		19.2802	0.590781			19.2803	0.616233		19.2804	0.615699		19.2804	0.615771
	19.301	0.591168		19.301	0.590738		19.301	0.590782			19.3011	0.616244		19.3011	0.615707		19.3012	0.615781
	19.3218	0.59117		19.3218	0.590739		19.3218	0.590784			19.3219	0.616255		19.3219	0.615715		19.322	0.61579
	19.3425	0.591173		19.3426	0.590741		19.3426	0.590785			19.3427	0.616267		19.3427	0.615723		19.3427	0.6158
	19.3633	0.591175		19.3634	0.590742		19.3634	0.590786			19.3635	0.616279		19.3635	0.615731		19.3635	0.615809
	19.3841	0.591178		19.3841	0.590744		19.3842	0.590787			19.3843	0.61629		19.3843	0.615739		19.3843	0.615818
	19.4049	0.59118		19.4049	0.590745		19.4049	0.590789			19.405	0.616302		19.4051	0.615748		19.4051	0.615827
	19.4257	0.591183		19.4257	0.590747		19.4257	0.59079			19.4258	0.616314		19.4258	0.615756		19.4259	0.615836
	19.4465	0.591185		19.4465	0.590749		19.4465	0.590791			19.4466	0.616326		19.4466	0.615765		19.4467	0.615846
	19.4672	0.591187		19.4673	0.59075		19.4673	0.590792			19.4674	0.616338		19.4674	0.615773		19.4674	0.615855
	19.488	0.59119		19.4881	0.590752		19.4881	0.590793			19.4882	0.616351		19.4882	0.615782		19.4882	0.615864
	19.5088	0.591192		19.5088	0.590753		19.5089	0.590795			19.5089	0.616363		19.509	0.615791		19.509	0.615873
	19.5296	0.591195		19.5296	0.590755		19.5296	0.590796			19.5297	0.616376		19.5297	0.6158		19.5298	0.615882
	19.5504	0.591197		19.5504	0.590757		19.5504	0.590797			19.5505	0.616388		19.5505	0.61581		19.5506	0.615892
	19.5712	0.5912		19.5712	0.590758		19.5712	0.590798			19.5713	0.616401		19.5713	0.61582		19.5713	0.615901
	19.592	0.591202		19.592	0.59076		19.592	0.590799			19.5921	0.616414		19.5921	0.61583		19.5921	0.61591
	19.6127	0.591205		19.6127	0.590762		19.6128	0.5908			19.6129	0.616428		19.6129	0.61584		19.6129	0.61592
	19.6335	0.591207		19.6335	0.590764		19.6336	0.590802			19.6336	0.616441		19.6337	0.61585		19.6337	0.615929
	19.6543	0.59121		19.6543	0.590765		19.6543	0.590803			19.6544	0.616455		19.6545	0.615861		19.6545	0.615939
	19.6751	0.591212		19.6751	0.590767		19.6751	0.590804			19.6752	0.61647		19.6752	0.615872		19.6752	0.615948
	19.6959	0.591215		19.6959	0.590769		19.6959	0.590805			19.696	0.616484		19.696	0.615883		19.696	0.615958
	19.7167	0.591217		19.7167	0.590771		19.7167	0.590806			19.7168	0.616499		19.7168	0.615894		19.7168	0.615967
	19.7374	0.59122		19.7374	0.590773		19.7375	0.590808			19.7376	0.616514		19.7376	0.615906		19.7376	0.615977
	19.7582	0.591223		19.7582	0.590775		19.7583	0.590809			19.7583	0.616529		19.7584	0.615918		19.7584	0.615986
	19.779	0.591225		19.779	0.590777		19.779	0.59081			19.7791	0.616545		19.7791	0.61593		19.7792	0.615996
	19.7998	0.591228		19.7998	0.590779		19.7998	0.590811			19.7999	0.616561		19.7999	0.615942		19.7999	0.616005
	19.8206	0.591231		19.8206	0.590781		19.8206	0.590813			19.8207	0.616577		19.8207	0.615955		19.8207	0.616015
	19.8413	0.591233		19.8414	0.590784		19.8414	0.590814			19.8415	0.616593		19.8415	0.615968		19.8415	0.616025
	19.8621	0.591236		19.8621	0.590786		19.8622	0.590816			19.8622	0.61661		19.8623	0.615981		19.8623	0.616035
	19.8829	0.591239		19.8829	0.590788		19.883	0.590817			19.883	0.616627		19.8831	0.615995		19.8831	0.616044
	19.9037	0.591242		19.9037	0.59079		19.9037	0.590819			19.9038	0.616644		19.9038	0.616008		19.9039	0.616054
	19.9245	0.591245		19.9245	0.590793		19.9245	0.59082			19.9246	0.616661		19.9246	0.616022		19.9246	0.616064
	19.9453	0.591248		19.9453	0.590795		19.9453	0.590822			19.9454	0.616679		19.9454	0.616036		19.9454	0.616074
	19.966	0.591251		19.9661	0.590798		19.9661	0.590824			19.9662	0.616697		19.9662	0.61605		19.9662	0.616084
	19.9868	0.591254		19.9868	0.5908		19.9869	0.590825			19.987	0.616715		19.987	0.616065		19.987	0.616094
	20.0076	0.591257		20.0076	0.590803		20.0077	0.590827			20.0077	0.616733		20.0078	0.61608		20.0078	0.616104
	20.0284	0.59126		20.0284	0.590805		20.0284	0.590829			20.0285	0.616751		20.0285	0.616095		20.0285	0.616113
	20.0492	0.591263		20.0492	0.590808		20.0492	0.590831			20.0493	0.616769		20.0493	0.61611		20.0493	0.616123
	20.0699	0.591266		20.07	0.590811		20.07	0.590833			20.0701	0.616788		20.0701	0.616126		20.0701	0.616132
	20.0907	0.59127		20.0908	0.590814		20.0908	0.590835			20.0909	0.616806		20.0909	0.616142		20.0909	0.616142
	20.1115	0.591273		20.1115	0.590817		20.1116	0.590837			20.1116	0.616824		20.1117	0.616158		20.1117	0.616151
	20.1323	0.591276		20.1323	0.59082		20.1323	0.59084			20.1324	0.616843		20.1324	0.616174		20.1325	0.61616
	20.1531	0.59128		20.1531	0.590823		20.1531	0.590842			20.1532	0.616861		20.1532	0.61619		20.1532	0.616169
	20.1739	0.591283		20.1739	0.590826		20.1739	0.590844			20.174	0.616879		20.174	0.616207		20.174	0.616178
	20.1946	0.591287		20.1947	0.590829		20.1947	0.590847			20.1948	0.616897		20.1948	0.616223		20.1948	0.616187
	20.2154	0.591291		20.2155	0.590832		20.2155	0.590849			20.2156	0.616914		20.2156	0.61624		20.2156	0.616196
	20.2362	0.591295		20.2362	0.590836		20.2363	0.590851			20.2363	0.616932		20.2364	0.616257		20.2364	0.616205
	20.257	0.591298		20.257	0.590839		20.257	0.590854			20.2571	0.616949		20.2571	0.616274		20.2572	0.616214
	20.2778	0.591302		20.2778	0.590843		20.2778	0.590857			20.2779	0.616966		20.2779	0.616291		20.2779	0.616224
	20.2986	0.591306		20.2986	0.590847		20.2986	0.590859			20.2987	0.616982		20.2987	0.616309		20.2987	0.616233
	20.3194	0.59131		20.3194	0.59085		20.3194	0.590862			20.3195	0.616999		20.3195	0.616326		20.3195	0.616242
	20.3401	0.591315		20.3402	0.590854		20.3402	0.590865			20.3403	0.617015		20.3403	0.616343		20.3403	0.616251
	20.3609	0.591319		20.3609	0.590858		20.3609	0.590868			20.361	0.617031		20.361	0.61636		20.3611	0.616261
	20.3817	0.591323		20.3817	0.590862		20.3817	0.59087			20.3818	0.617047		20.3818	0.616378		20.3819	0.61627
	20.4025	0.591328		20.4025	0.590866		20.4025	0.590873			20.4026	0.617063		20.4026	0.616395		20.4026	0.616279
	20.4233	0.591332		20.4233	0.59087		20.4233	0.590876			20.4234	0.617078		20.4234	0.616413		20.4234	0.616289
	20.444	0.591336		20.4441	0.590874		20.4441	0.590879			20.4442	0.617093		20.4442	0.61643		20.4442	0.616298
	20.4648	0.591341		20.4648	0.590878		20.4649	0.590882			20.4649	0.617108		20.465	0.616448		20.465	0.616308
	20.4856	0.591345		20.4856	0.590883		20.4856	0.590885			20.4857	0.617123		20.4857	0.616466		20.4858	0.616317
	20.5064	0.59135		20.5064	0.590887		20.5064	0.590889			20.5065	0.617137		20.5065	0.616483		20.5066	0.616327
	20.5272	0.591355		20.5272	0.590892		20.5272	0.590892			20.5273	0.617151		20.5273	0.616501		20.5273	0.616337
	20.548	0.59136		20.548	0.590896		20.548	0.590895			20.5481	0.617165		20.5481	0.616519		20.5481	0.616347
	20.5687	0.591364		20.5688	0.590901		20.5688	0.590898			20.5689	0.617178		20.5689	0.616537		20.5689	0.616358
	20.5895	0.591369		20.5895	0.590905		20.5896	0.590901			20.5896	0.617192		20.5897	0.616555		20.5897	0.616369
	20.6103	0.591374		20.6103	0.59091		20.6104	0.590904			20.6104	0.617205		20.6104	0.616574		20.6105	0.61638
	20.6311	0.591379		20.6311	0.590915		20.6311	0.590908			20.6312	0.617218		20.6312	0.616592		20.6312	0.616392
	20.6519	0.591384		20.6519	0.59092		20.6519	0.590911			20.652	0.617231		20.652	0.61661		20.652	0.616403
	20.6727	0.591389		20.6727	0.590924		20.6727	0.590914			20.6728	0.617244		20.6728	0.616629		20.6728	0.616416
	20.6934	0.591394		20.6935	0.590929		20.6935	0.590917			20.6935	0.617257		20.6936	0.616648		20.6936	0.616428
	20.7142	0.591399		20.7142	0.590934		20.7143	0.590921			20.7143	0.61727		20.7143	0.616666		20.7144	0.616441
	20.735	0.591404		20.735	0.590939		20.735	0.590924			20.7351	0.617283		20.7351	0.616685		20.7352	0.616454
	20.7558	0.59141		20.7558	0.590944		20.7558	0.590927			20.7559	0.617297		20.7559	0.616704		20.7559	0.616468
	20.7766	0.591415		20.7766	0.59095		20.7766	0.59093			20.7767	0.61731		20.7767	0.616724		20.7767	0.616481
	20.7974	0.59142		20.7974	0.590955		20.7974	0.590934			20.7975	0.617323		20.7975	0.616743		20.7975	0.616495
	20.8181	0.591425		20.8181	0.59096		20.8182	0.590937			20.8182	0.617337		20.8183	0.616763		20.8183	0.61651
	20.8389	0.591431		20.8389	0.590965		20.839	0.59094			20.839	0.617351		20.8391	0.616783		20.8391	0.616525
	20.8597	0.591436		20.8597	0.590971		20.8597	0.590943			20.8598	0.617365		20.8598	0.616803		20.8599	0.616539
	20.8805	0.591441		20.8805	0.590976		20.8805	0.590946			20.8806	0.617379		20.8806	0.616823		20.8806	0.616554
	20.9013	0.591447		20.9013	0.590981		20.9013	0.590949			20.9014	0.617394		20.9014	0.616843		20.9014	0.61657
	20.922	0.591452		20.9221	0.590987		20.9221	0.590952			20.9222	0.617408		20.9222	0.616864		20.9222	0.616585
	20.9428	0.591458		20.9428	0.590992		20.9429	0.590955			20.9429	0.617423		20.943	0.616884		20.943	0.616601
	20.9636	0.591463		20.9636	0.590997		20.9637	0.590959			20.9637	0.617438		20.9637	0.616905		20.9638	0.616617
	20.9844	0.591469		20.9844	0.591003		20.9844	0.590962			20.9845	0.617453		20.9845	0.616926		20.9845	0.616633
	21.0052	0.591474		21.0052	0.591008		21.0052	0.590965			21.0053	0.617468		21.0053	0.616948		21.0053	0.616649
	21.026	0.59148		21.026	0.591014		21.026	0.590967			21.0261	0.617483		21.0261	0.616969		21.0261	0.616666
	21.0467	0.591486		21.0468	0.591019		21.0468	0.59097			21.0468	0.617498		21.0469	0.616991		21.0469	0.616683
	21.0675	0.591491		21.0676	0.591025		21.0676	0.590973			21.0676	0.617513		21.0677	0.617012		21.0677	0.6167
	21.0883	0.591497		21.0883	0.59103		21.0883	0.590976			21.0884	0.617528		21.0884	0.617034		21.0885	0.616717
	21.1091	0.591503		21.1091	0.591036		21.1091	0.590979			21.1092	0.617543		21.1092	0.617056		21.1092	0.616734
	21.1299	0.591509		21.1299	0.591041		21.1299	0.590982			21.13	0.617558		21.13	0.617077		21.13	0.616752
	21.1507	0.591515		21.1507	0.591047		21.1507	0.590985			21.1508	0.617573		21.1508	0.617099		21.1508	0.616769
	21.1714	0.591521		21.1715	0.591052		21.1715	0.590988			21.1715	0.617588		21.1716	0.617121		21.1716	0.616787
	21.1922	0.591527		21.1922	0.591058		21.1923	0.590991			21.1923	0.617603		21.1924	0.617143		21.1924	0.616805
	21.213	0.591534		21.213	0.591063		21.213	0.590993			21.2131	0.617617		21.2131	0.617164		21.2131	0.616822
	21.2338	0.59154		21.2338	0.591068		21.2338	0.590996			21.2339	0.617632		21.2339	0.617186		21.2339	0.61684
	21.2546	0.591546		21.2546	0.591074		21.2546	0.590999			21.2547	0.617646		21.2547	0.617208		21.2547	0.616858
	21.2754	0.591553		21.2754	0.59108		21.2754	0.591002			21.2755	0.61766		21.2755	0.617229		21.2755	0.616876
	21.2961	0.591559		21.2962	0.591085		21.2962	0.591005			21.2962	0.617675		21.2963	0.61725		21.2963	0.616894
	21.3169	0.591566		21.3169	0.591091		21.317	0.591008			21.317	0.617689		21.317	0.617271		21.3171	0.616912
	21.3377	0.591572		21.3377	0.591097		21.3377	0.591011			21.3378	0.617703		21.3378	0.617292		21.3378	0.61693
	21.3585	0.591579		21.3585	0.591102		21.3585	0.591014			21.3586	0.617717		21.3586	0.617313		21.3586	0.616948
	21.3793	0.591586		21.3793	0.591108		21.3793	0.591016			21.3794	0.617731		21.3794	0.617333		21.3794	0.616966
	21.4001	0.591593		21.4001	0.591114		21.4001	0.591019			21.4002	0.617745		21.4002	0.617354		21.4002	0.616984
	21.4208	0.5916		21.4209	0.59112		21.4209	0.591022			21.4209	0.617759		21.421	0.617374		21.421	0.617002
	21.4416	0.591607		21.4416	0.591125		21.4416	0.591025			21.4417	0.617772		21.4417	0.617394		21.4417	0.61702
	21.4624	0.591614		21.4624	0.591131		21.4624	0.591028			21.4625	0.617786		21.4625	0.617414		21.4625	0.617039
	21.4832	0.591621		21.4832	0.591137		21.4832	0.591031			21.4833	0.6178		21.4833	0.617433		21.4833	0.617057
	21.504	0.591629		21.504	0.591143		21.504	0.591034			21.5041	0.617815		21.5041	0.617453		21.5041	0.617074
	21.5248	0.591636		21.5248	0.591149		21.5248	0.591037			21.5249	0.617829		21.5249	0.617472		21.5249	0.617093
	21.5455	0.591643		21.5455	0.591155		21.5456	0.59104			21.5456	0.617844		21.5456	0.617492		21.5457	0.617111
	21.5663	0.591651		21.5663	0.591161		21.5663	0.591044			21.5664	0.617858		21.5664	0.617511		21.5664	0.617129
	21.5871	0.591659		21.5871	0.591167		21.5871	0.591047			21.5872	0.617873		21.5872	0.61753		21.5872	0.617147
	21.6079	0.591666		21.6079	0.591173		21.6079	0.59105			21.608	0.617889		21.608	0.617549		21.608	0.617165
	21.6287	0.591674		21.6287	0.591179		21.6287	0.591053			21.6288	0.617904		21.6288	0.617568		21.6288	0.617183
	21.6495	0.591682		21.6495	0.591186		21.6495	0.591056			21.6496	0.61792		21.6496	0.617586		21.6496	0.617202
	21.6702	0.59169		21.6702	0.591192		21.6703	0.59106			21.6703	0.617936		21.6703	0.617605		21.6704	0.61722
	21.691	0.591698		21.691	0.591198		21.6911	0.591063			21.6911	0.617952		21.6911	0.617623		21.6911	0.617239
	21.7118	0.591706		21.7118	0.591204		21.7118	0.591067			21.7119	0.617969		21.7119	0.617641		21.7119	0.617257
	21.7326	0.591714		21.7326	0.59121		21.7326	0.591071			21.7327	0.617986		21.7327	0.617659		21.7327	0.617276
	21.7534	0.591723		21.7534	0.591217		21.7534	0.591074			21.7535	0.618003		21.7535	0.617677		21.7535	0.617295
	21.7741	0.591731		21.7742	0.591223		21.7742	0.591078			21.7742	0.618021		21.7743	0.617695		21.7743	0.617313
	21.7949	0.591739		21.7949	0.591229		21.795	0.591082			21.795	0.618039		21.795	0.617713		21.795	0.617332
	21.8157	0.591748		21.8157	0.591235		21.8157	0.591086			21.8158	0.618057		21.8158	0.617731		21.8158	0.617351
	21.8365	0.591757		21.8365	0.591242		21.8365	0.59109			21.8366	0.618075		21.8366	0.617748		21.8366	0.617369
	21.8573	0.591765		21.8573	0.591248		21.8573	0.591094			21.8574	0.618094		21.8574	0.617765		21.8574	0.617388
	21.8781	0.591774		21.8781	0.591254		21.8781	0.591098			21.8782	0.618113		21.8782	0.617783		21.8782	0.617406
	21.8988	0.591783		21.8989	0.591261		21.8989	0.591103			21.8989	0.618132		21.8989	0.617799		21.899	0.617425
	21.9196	0.591792		21.9196	0.591267		21.9197	0.591107			21.9197	0.618152		21.9197	0.617816		21.9198	0.617444
	21.9404	0.591801		21.9404	0.591273		21.9404	0.591112			21.9405	0.618171		21.9405	0.617833		21.9405	0.617462
	21.9612	0.59181		21.9612	0.591279		21.9612	0.591117			21.9613	0.618192		21.9613	0.61785		21.9613	0.617481
	21.982	0.59182		21.982	0.591286		21.982	0.591121			21.9821	0.618212		21.9821	0.617866		21.9821	0.617499
	22.0028	0.591829		22.0028	0.591292		22.0028	0.591126			22.0028	0.618233		22.0029	0.617883		22.0029	0.617518
	22.0235	0.591838		22.0236	0.591299		22.0236	0.591131			22.0236	0.618254		22.0236	0.617899		22.0237	0.617537
	22.0443	0.591847		22.0443	0.591305		22.0444	0.591136			22.0444	0.618275		22.0444	0.617915		22.0444	0.617556
	22.0651	0.591857		22.0651	0.591311		22.0651	0.591141			22.0652	0.618297		22.0652	0.617931		22.0652	0.617574
	22.0859	0.591866		22.0859	0.591318		22.0859	0.591146			22.086	0.618319		22.086	0.617947		22.086	0.617593
	22.1067	0.591876		22.1067	0.591324		22.1067	0.591151			22.1068	0.618341		22.1068	0.617963		22.1068	0.617612
	22.1274	0.591885		22.1275	0.59133		22.1275	0.591156			22.1275	0.618364		22.1276	0.617979		22.1276	0.617632
	22.1482	0.591895		22.1483	0.591337		22.1483	0.591162			22.1483	0.618386		22.1483	0.617995		22.1484	0.617651
	22.169	0.591904		22.169	0.591343		22.169	0.591167			22.1691	0.618409		22.1691	0.61801		22.1691	0.61767
	22.1898	0.591914		22.1898	0.59135		22.1898	0.591172			22.1899	0.618432		22.1899	0.618026		22.1899	0.61769
	22.2106	0.591924		22.2106	0.591356		22.2106	0.591178			22.2107	0.618456		22.2107	0.618041		22.2107	0.617709
	22.2314	0.591933		22.2314	0.591363		22.2314	0.591184			22.2314	0.618479		22.2315	0.618056		22.2315	0.617729
	22.2522	0.591943		22.2522	0.591369		22.2522	0.591189			22.2522	0.618503		22.2523	0.618071		22.2523	0.617749
	22.2729	0.591953		22.273	0.591375		22.273	0.591195			22.273	0.618527		22.273	0.618087		22.2731	0.617769
	22.2937	0.591962		22.2937	0.591382		22.2937	0.591201			22.2938	0.618551		22.2938	0.618102		22.2938	0.617789
	22.3145	0.591972		22.3145	0.591388		22.3145	0.591207			22.3146	0.618575		22.3146	0.618117		22.3146	0.617809
	22.3353	0.591982		22.3353	0.591395		22.3353	0.591213			22.3354	0.6186		22.3354	0.618132		22.3354	0.617829
	22.3561	0.591991		22.3561	0.591401		22.3561	0.591219			22.3561	0.618625		22.3562	0.618147		22.3562	0.61785
	22.3769	0.592001		22.3769	0.591408		22.3769	0.591225			22.3769	0.618649		22.377	0.618161		22.377	0.61787
	22.3976	0.592011		22.3976	0.591414		22.3977	0.591231			22.3977	0.618675		22.3977	0.618176		22.3977	0.617891
	22.4184	0.59202		22.4184	0.591421		22.4184	0.591237			22.4185	0.6187		22.4185	0.618191		22.4185	0.617912
	22.4392	0.59203		22.4392	0.591427		22.4392	0.591244			22.4393	0.618725		22.4393	0.618205		22.4393	0.617933
	22.46	0.592039		22.46	0.591433		22.46	0.59125			22.4601	0.618751		22.4601	0.618219		22.4601	0.617955
	22.4808	0.592049		22.4808	0.59144		22.4808	0.591257			22.4808	0.618777		22.4809	0.618234		22.4809	0.617976
	22.5015	0.592058		22.5016	0.591446		22.5016	0.591263			22.5016	0.618803		22.5016	0.618248		22.5017	0.617998
	22.5223	0.592068		22.5223	0.591453		22.5223	0.59127			22.5224	0.61883		22.5224	0.618262		22.5224	0.61802
	22.5431	0.592077		22.5431	0.591459		22.5431	0.591277			22.5432	0.618857		22.5432	0.618276		22.5432	0.618041
	22.5639	0.592087		22.5639	0.591465		22.5639	0.591283			22.564	0.618884		22.564	0.61829		22.564	0.618063
	22.5847	0.592096		22.5847	0.591472		22.5847	0.59129			22.5848	0.618911		22.5848	0.618304		22.5848	0.618085
	22.6055	0.592105		22.6055	0.591478		22.6055	0.591297			22.6055	0.618939		22.6056	0.618318		22.6056	0.618107
	22.6262	0.592114		22.6263	0.591484		22.6263	0.591304			22.6263	0.618966		22.6263	0.618332		22.6263	0.618129
	22.647	0.592124		22.647	0.59149		22.6471	0.591312			22.6471	0.618994		22.6471	0.618347		22.6471	0.618151
	22.6678	0.592133		22.6678	0.591497		22.6678	0.591319			22.6679	0.619023		22.6679	0.618361		22.6679	0.618173
	22.6886	0.592142		22.6886	0.591503		22.6886	0.591326			22.6887	0.619051		22.6887	0.618375		22.6887	0.618195
	22.7094	0.592151		22.7094	0.591509		22.7094	0.591333			22.7095	0.61908		22.7095	0.618389		22.7095	0.618217
	22.7302	0.59216		22.7302	0.591515		22.7302	0.591341			22.7302	0.619108		22.7303	0.618404		22.7303	0.618239
	22.7509	0.592169		22.7509	0.591522		22.751	0.591348			22.751	0.619137		22.751	0.618419		22.751	0.618261
	22.7717	0.592178		22.7717	0.591528		22.7718	0.591356			22.7718	0.619167		22.7718	0.618434		22.7718	0.618284
	22.7925	0.592187		22.7925	0.591534		22.7925	0.591363			22.7926	0.619196		22.7926	0.618449		22.7926	0.618306
	22.8133	0.592195		22.8133	0.59154		22.8133	0.591371			22.8134	0.619225		22.8134	0.618464		22.8134	0.618328
	22.8341	0.592204		22.8341	0.591546		22.8341	0.591379			22.8342	0.619255		22.8342	0.618479		22.8342	0.61835
	22.8548	0.592213		22.8549	0.591552		22.8549	0.591387			22.8549	0.619285		22.8549	0.618495		22.8549	0.618373
	22.8756	0.592221		22.8757	0.591558		22.8757	0.591394			22.8757	0.619314		22.8757	0.618511		22.8757	0.618395
	22.8964	0.59223		22.8964	0.591565		22.8964	0.591402			22.8965	0.619344		22.8965	0.618527		22.8965	0.618417
	22.9172	0.592239		22.9172	0.591571		22.9172	0.59141			22.9173	0.619373		22.9173	0.618544		22.9173	0.618439
	22.938	0.592247		22.938	0.591577		22.938	0.591418			22.9381	0.619402		22.9381	0.61856		22.9381	0.618462
	22.9588	0.592256		22.9588	0.591583		22.9588	0.591426			22.9588	0.619431		22.9589	0.618578		22.9589	0.618484
	22.9795	0.592264		22.9796	0.591589		22.9796	0.591434			22.9796	0.61946		22.9796	0.618595		22.9796	0.618507
	23.0003	0.592272		23.0003	0.591595		23.0004	0.591442			23.0004	0.619489		23.0004	0.618612		23.0004	0.618529
	23.0211	0.59228		23.0211	0.591602		23.0211	0.591451			23.0212	0.619517		23.0212	0.61863		23.0212	0.618552
	23.0419	0.592289		23.0419	0.591608		23.0419	0.591459			23.042	0.619546		23.042	0.618648		23.042	0.618574
	23.0627	0.592297		23.0627	0.591614		23.0627	0.591467			23.0628	0.619574		23.0628	0.618666		23.0628	0.618597
	23.0835	0.592305		23.0835	0.59162		23.0835	0.591476			23.0835	0.619601		23.0835	0.618685		23.0836	0.61862
	23.1043	0.592313		23.1043	0.591627		23.1043	0.591484			23.1043	0.619629		23.1043	0.618704		23.1043	0.618644
	23.125	0.592321		23.125	0.591633		23.1251	0.591492			23.1251	0.619656		23.1251	0.618723		23.1251	0.618667
	23.1458	0.592329		23.1458	0.591639		23.1458	0.591501			23.1459	0.619682		23.1459	0.618742		23.1459	0.61869
	23.1666	0.592337		23.1666	0.591646		23.1666	0.59151			23.1667	0.619708		23.1667	0.618762		23.1667	0.618714
	23.1874	0.592345		23.1874	0.591652		23.1874	0.591518			23.1874	0.619734		23.1875	0.618782		23.1875	0.618738
	23.2082	0.592353		23.2082	0.591658		23.2082	0.591527			23.2082	0.61976		23.2082	0.618803		23.2082	0.618762
	23.2289	0.592361		23.229	0.591665		23.229	0.591535			23.229	0.619785		23.229	0.618823		23.229	0.618787
	23.2497	0.592368		23.2497	0.591671		23.2497	0.591544			23.2498	0.619809		23.2498	0.618844		23.2498	0.618812
	23.2705	0.592376		23.2705	0.591678		23.2705	0.591553			23.2706	0.619834		23.2706	0.618865		23.2706	0.618837
	23.2913	0.592384		23.2913	0.591684		23.2913	0.591562			23.2914	0.619857		23.2914	0.618886		23.2914	0.618862
	23.3121	0.592391		23.3121	0.591691		23.3121	0.591571			23.3121	0.619881		23.3121	0.618907		23.3122	0.618887
	23.3329	0.592399		23.3329	0.591697		23.3329	0.59158			23.3329	0.619904		23.3329	0.618928		23.333	0.618912
	23.3536	0.592407		23.3536	0.591704		23.3537	0.591588			23.3537	0.619927		23.3537	0.618949		23.3537	0.618938
	23.3744	0.592414		23.3744	0.591711		23.3744	0.591597			23.3745	0.61995		23.3745	0.618971		23.3745	0.618963
	23.3952	0.592422		23.3952	0.591717		23.3952	0.591606			23.3953	0.619973		23.3953	0.618992		23.3953	0.618989
	23.416	0.592429		23.416	0.591724		23.416	0.591615			23.416	0.619995		23.4161	0.619013		23.4161	0.619015
	23.4368	0.592436		23.4368	0.591731		23.4368	0.591624			23.4368	0.620017		23.4368	0.619035		23.4369	0.619041
	23.4576	0.592444		23.4576	0.591738		23.4576	0.591634			23.4576	0.620039		23.4576	0.619056		23.4576	0.619067
	23.4783	0.592451		23.4783	0.591744		23.4784	0.591643			23.4784	0.62006		23.4784	0.619078		23.4784	0.619093
	23.4991	0.592458		23.4991	0.591751		23.4991	0.591652			23.4992	0.620082		23.4992	0.619099		23.4992	0.619119
	23.5199	0.592465		23.5199	0.591758		23.5199	0.591661			23.52	0.620103		23.52	0.61912		23.52	0.619144
	23.5407	0.592472		23.5407	0.591765		23.5407	0.59167			23.5407	0.620124		23.5408	0.619142		23.5408	0.61917
	23.5615	0.59248		23.5615	0.591772		23.5615	0.59168			23.5615	0.620145		23.5615	0.619163		23.5616	0.619196
	23.5822	0.592487		23.5823	0.591778		23.5823	0.591689			23.5823	0.620166		23.5823	0.619184		23.5823	0.619222
	23.603	0.592494		23.603	0.591785		23.6031	0.591699			23.6031	0.620187		23.6031	0.619205		23.6031	0.619248
	23.6238	0.5925		23.6238	0.591792		23.6238	0.591708			23.6239	0.620208		23.6239	0.619227		23.6239	0.619274
	23.6446	0.592507		23.6446	0.591799		23.6446	0.591717			23.6447	0.620229		23.6447	0.619248		23.6447	0.6193
	23.6654	0.592514		23.6654	0.591806		23.6654	0.591727			23.6654	0.620249		23.6654	0.61927		23.6655	0.619325
	23.6862	0.592521		23.6862	0.591813		23.6862	0.591736			23.6862	0.62027		23.6862	0.619291		23.6862	0.619351
	23.7069	0.592528		23.707	0.59182		23.707	0.591746			23.707	0.620291		23.707	0.619313		23.707	0.619376
	23.7277	0.592535		23.7277	0.591827		23.7278	0.591755			23.7278	0.620312		23.7278	0.619336		23.7278	0.619402
	23.7485	0.592542		23.7485	0.591834		23.7485	0.591765			23.7486	0.620333		23.7486	0.619358		23.7486	0.619427
	23.7693	0.592548		23.7693	0.591841		23.7693	0.591775			23.7694	0.620354		23.7694	0.619381		23.7694	0.619453
	23.7901	0.592555		23.7901	0.591848		23.7901	0.591784			23.7901	0.620375		23.7902	0.619404		23.7902	0.619478
	23.8109	0.592562		23.8109	0.591855		23.8109	0.591794			23.8109	0.620396		23.8109	0.619428		23.8109	0.619503
	23.8316	0.592569		23.8317	0.591862		23.8317	0.591804			23.8317	0.620417		23.8317	0.619452		23.8317	0.619529
	23.8524	0.592576		23.8524	0.59187		23.8525	0.591813			23.8525	0.620438		23.8525	0.619476		23.8525	0.619554
	23.8732	0.592582		23.8732	0.591877		23.8732	0.591823			23.8733	0.620459		23.8733	0.619501		23.8733	0.619579
	23.894	0.592589		23.894	0.591884		23.894	0.591833			23.8941	0.62048		23.8941	0.619526		23.8941	0.619604
	23.9148	0.592596		23.9148	0.591891		23.9148	0.591842			23.9148	0.620501		23.9148	0.619551		23.9149	0.619629
	23.9356	0.592603		23.9356	0.591899		23.9356	0.591852			23.9356	0.620522		23.9356	0.619577		23.9356	0.619654
	23.9563	0.592609		23.9564	0.591906		23.9564	0.591862			23.9564	0.620543		23.9564	0.619603		23.9564	0.619679
	23.9771	0.592616		23.9771	0.591913		23.9771	0.591871			23.9772	0.620564		23.9772	0.619629		23.9772	0.619704
	23.9979	0.592623		23.9979	0.591921		23.9979	0.591881			23.998	0.620585		23.998	0.619656		23.998	0.619729
	24.0187	0.59263		24.0187	0.591928		24.0187	0.591891			24.0188	0.620606		24.0188	0.619683		24.0188	0.619754
	24.0395	0.592636		24.0395	0.591936		24.0395	0.591901			24.0395	0.620628		24.0395	0.61971		24.0395	0.619779
	24.0603	0.592643		24.0603	0.591943		24.0603	0.59191			24.0603	0.620649		24.0603	0.619737		24.0603	0.619804
	24.081	0.592649		24.0811	0.591951		24.0811	0.59192			24.0811	0.62067		24.0811	0.619764		24.0811	0.61983
	24.1018	0.592656		24.1018	0.591958		24.1018	0.59193			24.1019	0.620692		24.1019	0.619792		24.1019	0.619855
	24.1226	0.592663		24.1226	0.591966		24.1226	0.59194			24.1227	0.620713		24.1227	0.619819		24.1227	0.619881
	24.1434	0.592669		24.1434	0.591974		24.1434	0.591949			24.1434	0.620735		24.1435	0.619847		24.1435	0.619907
	24.1642	0.592676		24.1642	0.591981		24.1642	0.591959			24.1642	0.620756		24.1642	0.619874		24.1642	0.619933
	24.185	0.592682		24.185	0.591989		24.185	0.591969			24.185	0.620778		24.185	0.619902		24.185	0.619959
	24.2057	0.592689		24.2057	0.591997		24.2057	0.591978			24.2058	0.6208		24.2058	0.61993		24.2058	0.619985
	24.2265	0.592695		24.2265	0.592005		24.2265	0.591988			24.2266	0.620822		24.2266	0.619958		24.2266	0.620012
	24.2473	0.592701		24.2473	0.592012		24.2473	0.591998			24.2474	0.620843		24.2474	0.619986		24.2474	0.620039
	24.2681	0.592708		24.2681	0.59202		24.2681	0.592008			24.2681	0.620866		24.2681	0.620014		24.2681	0.620066
	24.2889	0.592714		24.2889	0.592028		24.2889	0.592017			24.2889	0.620888		24.2889	0.620042		24.2889	0.620093
	24.3097	0.592721		24.3097	0.592036		24.3097	0.592027			24.3097	0.62091		24.3097	0.62007		24.3097	0.620121
	24.3304	0.592727		24.3304	0.592044		24.3304	0.592037			24.3305	0.620932		24.3305	0.620098		24.3305	0.620148
	24.3512	0.592733		24.3512	0.592052		24.3512	0.592046			24.3513	0.620955		24.3513	0.620126		24.3513	0.620176
	24.372	0.592739		24.372	0.59206		24.372	0.592056			24.3721	0.620977		24.3721	0.620154		24.3721	0.620204
	24.3928	0.592746		24.3928	0.592068		24.3928	0.592066			24.3928	0.621		24.3928	0.620182		24.3928	0.620232
	24.4136	0.592752		24.4136	0.592076		24.4136	0.592075			24.4136	0.621023		24.4136	0.62021		24.4136	0.620259
	24.4343	0.592758		24.4343	0.592084		24.4344	0.592085			24.4344	0.621047		24.4344	0.620238		24.4344	0.620287
	24.4551	0.592764		24.4551	0.592093		24.4551	0.592095			24.4552	0.62107		24.4552	0.620265		24.4552	0.620315
	24.4759	0.59277		24.4759	0.592101		24.4759	0.592105			24.476	0.621094		24.476	0.620293		24.476	0.620343
	24.4967	0.592776		24.4967	0.592109		24.4967	0.592114			24.4967	0.621119		24.4967	0.62032		24.4968	0.620371
	24.5175	0.592782		24.5175	0.592117		24.5175	0.592124			24.5175	0.621143		24.5175	0.620348		24.5175	0.620399
	24.5383	0.592789		24.5383	0.592126		24.5383	0.592134			24.5383	0.621169		24.5383	0.620375		24.5383	0.620427
	24.559	0.592795		24.559	0.592134		24.5591	0.592143			24.5591	0.621194		24.5591	0.620402		24.5591	0.620455
	24.5798	0.5928		24.5798	0.592143		24.5798	0.592153			24.5799	0.62122		24.5799	0.620429		24.5799	0.620483
	24.6006	0.592807		24.6006	0.592152		24.6006	0.592163			24.6007	0.621247		24.6007	0.620456		24.6007	0.620512
	24.6214	0.592812		24.6214	0.59216		24.6214	0.592172			24.6214	0.621274		24.6214	0.620482		24.6214	0.62054
	24.6422	0.592818		24.6422	0.592169		24.6422	0.592182			24.6422	0.621301		24.6422	0.620509		24.6422	0.620569
	24.663	0.592824		24.663	0.592178		24.663	0.592192			24.663	0.621329		24.663	0.620535		24.663	0.620598
	24.6837	0.59283		24.6837	0.592186		24.6838	0.592201			24.6838	0.621357		24.6838	0.620562		24.6838	0.620626
	24.7045	0.592836		24.7045	0.592195		24.7045	0.592211			24.7046	0.621385		24.7046	0.620588		24.7046	0.620655
	24.7253	0.592842		24.7253	0.592204		24.7253	0.59222			24.7253	0.621414		24.7254	0.620615		24.7254	0.620684
	24.7461	0.592848		24.7461	0.592213		24.7461	0.59223			24.7461	0.621443		24.7461	0.620641		24.7462	0.620714
	24.7669	0.592854		24.7669	0.592222		24.7669	0.59224			24.7669	0.621473		24.7669	0.620668		24.7669	0.620743
	24.7876	0.59286		24.7877	0.592231		24.7877	0.592249			24.7877	0.621503		24.7877	0.620695		24.7877	0.620772
	24.8084	0.592866		24.8084	0.59224		24.8085	0.592259			24.8085	0.621533		24.8085	0.620722		24.8085	0.620802
	24.8292	0.592872		24.8292	0.592249		24.8292	0.592268			24.8293	0.621564		24.8293	0.620749		24.8293	0.620832
	24.85	0.592878		24.85	0.592258		24.85	0.592278			24.85	0.621595		24.85	0.620776		24.8501	0.620861
	24.8708	0.592884		24.8708	0.592268		24.8708	0.592287			24.8708	0.621626		24.8708	0.620803		24.8708	0.620892
	24.8916	0.59289		24.8916	0.592277		24.8916	0.592297			24.8916	0.621658		24.8916	0.620831		24.8916	0.620922
	24.9123	0.592896		24.9124	0.592286		24.9124	0.592306			24.9124	0.62169		24.9124	0.62086		24.9124	0.620952
	24.9331	0.592902		24.9331	0.592296		24.9332	0.592316			24.9332	0.621722		24.9332	0.620888		24.9332	0.620983
	24.9539	0.592908		24.9539	0.592305		24.9539	0.592325			24.954	0.621754		24.954	0.620917		24.954	0.621014
	24.9747	0.592915		24.9747	0.592315		24.9747	0.592335			24.9747	0.621787		24.9748	0.620946		24.9748	0.621045
	24.9955	0.592921		24.9955	0.592325		24.9955	0.592344			24.9955	0.621819		24.9955	0.620976		24.9955	0.621076
	25.0163	0.592927		25.0163	0.592334		25.0163	0.592354			25.0163	0.621852		25.0163	0.621005		25.0163	0.621107
	25.0371	0.592933		25.0371	0.592344		25.0371	0.592363			25.0371	0.621884		25.0371	0.621035		25.0371	0.621139
	25.0578	0.59294		25.0578	0.592354		25.0578	0.592373			25.0579	0.621917		25.0579	0.621065		25.0579	0.621171
	25.0786	0.592946		25.0786	0.592364		25.0786	0.592382			25.0786	0.621949		25.0787	0.621096		25.0787	0.621203
	25.0994	0.592953		25.0994	0.592375		25.0994	0.592392			25.0994	0.621981		25.0994	0.621126		25.0995	0.621235
	25.1202	0.592959		25.1202	0.592385		25.1202	0.592401			25.1202	0.622013		25.1202	0.621157		25.1202	0.621267
	25.141	0.592966		25.141	0.592395		25.141	0.592411			25.141	0.622045		25.141	0.621188		25.141	0.6213
	25.1618	0.592973		25.1618	0.592406		25.1618	0.592421			25.1618	0.622077		25.1618	0.621218		25.1618	0.621332
	25.1825	0.59298		25.1825	0.592416		25.1825	0.59243			25.1826	0.622109		25.1826	0.62125		25.1826	0.621365
	25.2033	0.592987		25.2033	0.592427		25.2033	0.59244			25.2034	0.62214		25.2034	0.621281		25.2034	0.621397
	25.2241	0.592994		25.2241	0.592437		25.2241	0.592449			25.2241	0.622171		25.2241	0.621312		25.2241	0.62143
	25.2449	0.593001		25.2449	0.592448		25.2449	0.592459			25.2449	0.622202		25.2449	0.621343		25.2449	0.621463
	25.2657	0.593008		25.2657	0.592459		25.2657	0.592469			25.2657	0.622233		25.2657	0.621375		25.2657	0.621496
	25.2864	0.593015		25.2864	0.59247		25.2865	0.592478			25.2865	0.622264		25.2865	0.621406		25.2865	0.621529
	25.3072	0.593023		25.3072	0.592481		25.3072	0.592488			25.3073	0.622295		25.3073	0.621437		25.3073	0.621562
	25.328	0.59303		25.328	0.592492		25.328	0.592498			25.328	0.622326		25.3281	0.621469		25.3281	0.621595
	25.3488	0.593038		25.3488	0.592503		25.3488	0.592507			25.3488	0.622357		25.3488	0.621501		25.3488	0.621628
	25.3696	0.593046		25.3696	0.592514		25.3696	0.592517			25.3696	0.622387		25.3696	0.621532		25.3696	0.621661
	25.3904	0.593053		25.3904	0.592525		25.3904	0.592527			25.3904	0.622418		25.3904	0.621563		25.3904	0.621695
	25.4111	0.593061		25.4111	0.592536		25.4111	0.592536			25.4112	0.622449		25.4112	0.621595		25.4112	0.621728
	25.4319	0.593069		25.4319	0.592547		25.4319	0.592546			25.432	0.62248		25.432	0.621626		25.432	0.621761
	25.4527	0.593077		25.4527	0.592558		25.4527	0.592556			25.4527	0.62251		25.4527	0.621657		25.4528	0.621794
	25.4735	0.593086		25.4735	0.592569		25.4735	0.592566			25.4735	0.622541		25.4735	0.621688		25.4735	0.621826
	25.4943	0.593094		25.4943	0.59258		25.4943	0.592576			25.4943	0.622573		25.4943	0.621718		25.4943	0.621859
	25.515	0.593102		25.5151	0.592592		25.5151	0.592585			25.5151	0.622604		25.5151	0.621749		25.5151	0.621892
	25.5358	0.593111		25.5358	0.592603		25.5358	0.592595			25.5359	0.622636		25.5359	0.62178		25.5359	0.621925
	25.5566	0.59312		25.5566	0.592614		25.5566	0.592605			25.5567	0.622668		25.5567	0.62181		25.5567	0.621958
	25.5774	0.593129		25.5774	0.592625		25.5774	0.592615			25.5774	0.6227		25.5774	0.621841		25.5774	0.62199
	25.5982	0.593138		25.5982	0.592637		25.5982	0.592625			25.5982	0.622732		25.5982	0.621871		25.5982	0.622023
	25.619	0.593147		25.619	0.592648		25.619	0.592634			25.619	0.622764		25.619	0.621901		25.619	0.622055
	25.6397	0.593156		25.6398	0.592659		25.6398	0.592644			25.6398	0.622797		25.6398	0.62193		25.6398	0.622088
	25.6605	0.593165		25.6605	0.592671		25.6605	0.592654			25.6606	0.62283		25.6606	0.62196		25.6606	0.62212
	25.6813	0.593175		25.6813	0.592682		25.6813	0.592664			25.6813	0.622862		25.6813	0.62199		25.6813	0.622153
	25.7021	0.593184		25.7021	0.592693		25.7021	0.592674			25.7021	0.622895		25.7021	0.622019		25.7021	0.622185
	25.7229	0.593194		25.7229	0.592705		25.7229	0.592684			25.7229	0.622928		25.7229	0.622048		25.7229	0.622217
	25.7437	0.593204		25.7437	0.592716		25.7437	0.592694			25.7437	0.622961		25.7437	0.622077		25.7437	0.62225
	25.7645	0.593214		25.7645	0.592727		25.7645	0.592703			25.7645	0.622994		25.7645	0.622107		25.7645	0.622282
	25.7852	0.593224		25.7852	0.592739		25.7852	0.592713			25.7853	0.623028		25.7853	0.622136		25.7853	0.622315
	25.806	0.593234		25.806	0.59275		25.806	0.592723			25.806	0.623061		25.806	0.622165		25.806	0.622348
	25.8268	0.593245		25.8268	0.592761		25.8268	0.592733			25.8268	0.623094		25.8268	0.622194		25.8268	0.622381
	25.8476	0.593255		25.8476	0.592773		25.8476	0.592742			25.8476	0.623128		25.8476	0.622224		25.8476	0.622414
	25.8684	0.593266		25.8684	0.592784		25.8684	0.592752			25.8684	0.623162		25.8684	0.622254		25.8684	0.622447
	25.8891	0.593276		25.8892	0.592795		25.8892	0.592762			25.8892	0.623195		25.8892	0.622283		25.8892	0.62248
	25.9099	0.593287		25.9099	0.592806		25.9099	0.592772			25.9099	0.623229		25.9099	0.622313		25.91	0.622514
	25.9307	0.593298		25.9307	0.592818		25.9307	0.592781			25.9307	0.623263		25.9307	0.622344		25.9307	0.622548
	25.9515	0.593308		25.9515	0.592829		25.9515	0.592791			25.9515	0.623297		25.9515	0.622375		25.9515	0.622582
	25.9723	0.593319		25.9723	0.59284		25.9723	0.592801			25.9723	0.623331		25.9723	0.622406		25.9723	0.622615
	25.9931	0.59333		25.9931	0.592851		25.9931	0.592811			25.9931	0.623365		25.9931	0.622438		25.9931	0.62265
	26.0138	0.593341		26.0139	0.592863		26.0139	0.59282			26.0139	0.623399		26.0139	0.62247		26.0139	0.622684
	26.0346	0.593352		26.0346	0.592874		26.0346	0.59283			26.0346	0.623433		26.0346	0.622502		26.0346	0.622718
	26.0554	0.593364		26.0554	0.592885		26.0554	0.59284			26.0554	0.623467		26.0554	0.622535		26.0554	0.622753
	26.0762	0.593375		26.0762	0.592897		26.0762	0.59285			26.0762	0.623501		26.0762	0.622568		26.0762	0.622788
	26.097	0.593386		26.097	0.592908		26.097	0.592859			26.097	0.623535		26.097	0.622602		26.097	0.622822
	26.1178	0.593397		26.1178	0.592919		26.1178	0.592869			26.1178	0.623569		26.1178	0.622636		26.1178	0.622857
	26.1385	0.593409		26.1385	0.592931		26.1385	0.592879			26.1386	0.623604		26.1386	0.62267		26.1386	0.622892
	26.1593	0.59342		26.1593	0.592942		26.1593	0.592889			26.1593	0.623638		26.1593	0.622704		26.1593	0.622926
	26.1801	0.593431		26.1801	0.592953		26.1801	0.592899			26.1801	0.623672		26.1801	0.622739		26.1801	0.622961
	26.2009	0.593443		26.2009	0.592965		26.2009	0.592908			26.2009	0.623707		26.2009	0.622774		26.2009	0.622996
	26.2217	0.593454		26.2217	0.592976		26.2217	0.592918			26.2217	0.623741		26.2217	0.62281		26.2217	0.623031
	26.2425	0.593466		26.2425	0.592987		26.2425	0.592928			26.2425	0.623775		26.2425	0.622845		26.2425	0.623066
	26.2632	0.593477		26.2632	0.592999		26.2632	0.592938			26.2632	0.623809		26.2633	0.622881		26.2633	0.6231
	26.284	0.593489		26.284	0.59301		26.284	0.592948			26.284	0.623843		26.284	0.622917		26.284	0.623135
	26.3048	0.5935		26.3048	0.593022		26.3048	0.592958			26.3048	0.623878		26.3048	0.622953		26.3048	0.62317
	26.3256	0.593512		26.3256	0.593033		26.3256	0.592968			26.3256	0.623912		26.3256	0.62299		26.3256	0.623205
	26.3464	0.593523		26.3464	0.593044		26.3464	0.592978			26.3464	0.623946		26.3464	0.623026		26.3464	0.62324
	26.3671	0.593535		26.3671	0.593056		26.3672	0.592988			26.3672	0.623981		26.3672	0.623063		26.3672	0.623275
	26.3879	0.593546		26.3879	0.593067		26.3879	0.592998			26.388	0.624015		26.388	0.6231		26.388	0.62331
	26.4087	0.593558		26.4087	0.593079		26.4087	0.593008			26.4087	0.62405		26.4087	0.623137		26.4087	0.623346
	26.4295	0.59357		26.4295	0.59309		26.4295	0.593019			26.4295	0.624085		26.4295	0.623174		26.4295	0.623381
	26.4503	0.593581		26.4503	0.593102		26.4503	0.593029			26.4503	0.624121		26.4503	0.623211		26.4503	0.623416
	26.4711	0.593593		26.4711	0.593114		26.4711	0.593039			26.4711	0.624156		26.4711	0.623248		26.4711	0.623452
	26.4918	0.593605		26.4918	0.593125		26.4918	0.59305			26.4919	0.624192		26.4919	0.623285		26.4919	0.623487
	26.5126	0.593617		26.5126	0.593137		26.5126	0.59306			26.5126	0.624228		26.5126	0.623322		26.5127	0.623523
	26.5334	0.593628		26.5334	0.593148		26.5334	0.593071			26.5334	0.624265		26.5334	0.623359		26.5334	0.623559
	26.5542	0.59364		26.5542	0.59316		26.5542	0.593081			26.5542	0.624302		26.5542	0.623397		26.5542	0.623595
	26.575	0.593652		26.575	0.593172		26.575	0.593092			26.575	0.624339		26.575	0.623434		26.575	0.623632
	26.5958	0.593664		26.5958	0.593184		26.5958	0.593102			26.5958	0.624377		26.5958	0.623471		26.5958	0.623668
	26.6165	0.593676		26.6166	0.593195		26.6166	0.593113			26.6166	0.624414		26.6166	0.623509		26.6166	0.623705
	26.6373	0.593688		26.6373	0.593207		26.6373	0.593124			26.6373	0.624453		26.6373	0.623546		26.6373	0.623742
	26.6581	0.5937		26.6581	0.593219		26.6581	0.593135			26.6581	0.624492		26.6581	0.623584		26.6581	0.623779
	26.6789	0.593712		26.6789	0.593231		26.6789	0.593145			26.6789	0.624531		26.6789	0.623622		26.6789	0.623816
	26.6997	0.593724		26.6997	0.593243		26.6997	0.593156			26.6997	0.62457		26.6997	0.623659		26.6997	0.623854
	26.7205	0.593736		26.7205	0.593255		26.7205	0.593167			26.7205	0.62461		26.7205	0.623697		26.7205	0.623892
	26.7412	0.593748		26.7412	0.593267		26.7413	0.593179			26.7413	0.62465		26.7413	0.623735		26.7413	0.623931
	26.762	0.59376		26.762	0.593279		26.762	0.59319			26.762	0.62469		26.762	0.623774		26.762	0.623969
	26.7828	0.593772		26.7828	0.593291		26.7828	0.593201			26.7828	0.624731		26.7828	0.623812		26.7828	0.624008
	26.8036	0.593784		26.8036	0.593302		26.8036	0.593212			26.8036	0.624772		26.8036	0.62385		26.8036	0.624048
	26.8244	0.593796		26.8244	0.593314		26.8244	0.593223			26.8244	0.624812		26.8244	0.623889		26.8244	0.624088
	26.8452	0.593808		26.8452	0.593326		26.8452	0.593234			26.8452	0.624854		26.8452	0.623928		26.8452	0.624128
	26.8659	0.59382		26.8659	0.593338		26.8659	0.593246			26.8659	0.624895		26.866	0.623966		26.8659	0.624169
	26.8867	0.593833		26.8867	0.593351		26.8867	0.593257			26.8867	0.624937		26.8867	0.624005		26.8867	0.624211
	26.9075	0.593845		26.9075	0.593363		26.9075	0.593268			26.9075	0.624979		26.9075	0.624044		26.9075	0.624252
	26.9283	0.593857		26.9283	0.593375		26.9283	0.59328			26.9283	0.625021		26.9283	0.624083		26.9283	0.624295
	26.9491	0.593869		26.9491	0.593387		26.9491	0.593291			26.9491	0.625063		26.9491	0.624123		26.9491	0.624338
	26.9699	0.593881		26.9699	0.593399		26.9699	0.593303			26.9699	0.625105		26.9699	0.624162		26.9699	0.624381
	26.9906	0.593894		26.9906	0.593411		26.9906	0.593314			26.9906	0.625148		26.9906	0.624202		26.9906	0.624425
	27.0114	0.593906		27.0114	0.593423		27.0114	0.593326			27.0114	0.62519		27.0114	0.624242		27.0114	0.624469
	27.0322	0.593919		27.0322	0.593435		27.0322	0.593338			27.0322	0.625233		27.0322	0.624282		27.0322	0.624514
	27.053	0.593931		27.053	0.593447		27.053	0.59335			27.053	0.625276		27.053	0.624322		27.053	0.62456
	27.0738	0.593943		27.0738	0.593459		27.0738	0.593361			27.0738	0.625319		27.0738	0.624363		27.0738	0.624605
	27.0946	0.593956		27.0946	0.593471		27.0946	0.593373			27.0946	0.625363		27.0946	0.624404		27.0946	0.624651
	27.1153	0.593969		27.1153	0.593483		27.1153	0.593385			27.1153	0.625406		27.1153	0.624445		27.1153	0.624698
	27.1361	0.593981		27.1361	0.593495		27.1361	0.593397			27.1361	0.62545		27.1361	0.624486		27.1361	0.624745
	27.1569	0.593994		27.1569	0.593507		27.1569	0.593409			27.1569	0.625494		27.1569	0.624528		27.1569	0.624792
	27.1777	0.594006		27.1777	0.593519		27.1777	0.593421			27.1777	0.625537		27.1777	0.62457		27.1777	0.624839
	27.1985	0.594019		27.1985	0.593531		27.1985	0.593433			27.1985	0.625581		27.1985	0.624613		27.1985	0.624886
	27.2192	0.594032		27.2192	0.593543		27.2192	0.593445			27.2192	0.625626		27.2192	0.624656		27.2192	0.624934
	27.24	0.594044		27.24	0.593555		27.24	0.593457			27.24	0.62567		27.24	0.624698		27.24	0.624981
	27.2608	0.594057		27.2608	0.593567		27.2608	0.593469			27.2608	0.625714		27.2608	0.624742		27.2608	0.625029
	27.2816	0.59407		27.2816	0.593579		27.2816	0.593482			27.2816	0.625759		27.2816	0.624785		27.2816	0.625076
	27.3024	0.594083		27.3024	0.593592		27.3024	0.593494			27.3024	0.625804		27.3024	0.624829		27.3024	0.625124
	27.3232	0.594096		27.3232	0.593604		27.3232	0.593506			27.3232	0.625849		27.3232	0.624873		27.3232	0.625172
	27.3439	0.594109		27.3439	0.593616		27.3439	0.593518			27.3439	0.625895		27.3439	0.624917		27.3439	0.62522
	27.3647	0.594122		27.3647	0.593628		27.3647	0.593531			27.3647	0.625941		27.3647	0.624961		27.3647	0.625268
	27.3855	0.594135		27.3855	0.59364		27.3855	0.593543			27.3855	0.625987		27.3855	0.625006		27.3855	0.625316
	27.4063	0.594148		27.4063	0.593652		27.4063	0.593556			27.4063	0.626033		27.4063	0.625052		27.4063	0.625364
	27.4271	0.594161		27.4271	0.593664		27.4271	0.593568			27.4271	0.62608		27.4271	0.625097		27.4271	0.625413
	27.4479	0.594174		27.4479	0.593677		27.4479	0.59358			27.4478	0.626127		27.4478	0.625143		27.4478	0.625461
	27.4686	0.594187		27.4686	0.593689		27.4686	0.593593			27.4686	0.626175		27.4686	0.625189		27.4686	0.62551
	27.4894	0.594201		27.4894	0.593701		27.4894	0.593606			27.4894	0.626223		27.4894	0.625236		27.4894	0.625559
	27.5102	0.594214		27.5102	0.593714		27.5102	0.593618			27.5102	0.626271		27.5102	0.625283		27.5102	0.625608
	27.531	0.594228		27.531	0.593726		27.531	0.593631			27.531	0.62632		27.531	0.62533		27.531	0.625657
	27.5518	0.594241		27.5518	0.593738		27.5518	0.593643			27.5518	0.626368		27.5518	0.625378		27.5518	0.625706
	27.5725	0.594255		27.5725	0.593751		27.5725	0.593656			27.5725	0.626418		27.5725	0.625426		27.5725	0.625756
	27.5933	0.594268		27.5933	0.593763		27.5933	0.593669			27.5933	0.626467		27.5933	0.625474		27.5933	0.625806
	27.6141	0.594282		27.6141	0.593776		27.6141	0.593682			27.6141	0.626517		27.6141	0.625522		27.6141	0.625856
	27.6349	0.594295		27.6349	0.593788		27.6349	0.593695			27.6349	0.626568		27.6349	0.625571		27.6349	0.625906
	27.6557	0.594309		27.6557	0.593801		27.6557	0.593708			27.6557	0.626618		27.6557	0.625619		27.6557	0.625956
	27.6765	0.594323		27.6765	0.593813		27.6765	0.593721			27.6765	0.626668		27.6765	0.625669		27.6765	0.626007
	27.6973	0.594337		27.6973	0.593826		27.6973	0.593734			27.6972	0.626719		27.6972	0.625718		27.6972	0.626058
	27.718	0.594351		27.718	0.593839		27.718	0.593747			27.718	0.62677		27.718	0.625767		27.718	0.626109
	27.7388	0.594365		27.7388	0.593852		27.7388	0.593761			27.7388	0.626821		27.7388	0.625817		27.7388	0.62616
	27.7596	0.594379		27.7596	0.593864		27.7596	0.593774			27.7596	0.626872		27.7596	0.625867		27.7596	0.626211
	27.7804	0.594393		27.7804	0.593877		27.7804	0.593787			27.7804	0.626924		27.7804	0.625917		27.7804	0.626262
	27.8012	0.594408		27.8012	0.59389		27.8012	0.5938			27.8012	0.626975		27.8011	0.625967		27.8011	0.626313
	27.822	0.594422		27.822	0.593903		27.822	0.593814			27.8219	0.627026		27.8219	0.626017		27.8219	0.626365
	27.8427	0.594436		27.8427	0.593916		27.8427	0.593828			27.8427	0.627078		27.8427	0.626067		27.8427	0.626416
	27.8635	0.594451		27.8635	0.593928		27.8635	0.593841			27.8635	0.627129		27.8635	0.626118		27.8635	0.626468
	27.8843	0.594465		27.8843	0.593941		27.8843	0.593855			27.8843	0.627181		27.8843	0.626169		27.8843	0.62652
	27.9051	0.59448		27.9051	0.593954		27.9051	0.593869			27.9051	0.627232		27.9051	0.62622		27.9051	0.626572
	27.9259	0.594494		27.9259	0.593967		27.9259	0.593883			27.9259	0.627284		27.9259	0.62627		27.9258	0.626624
	27.9467	0.594509		27.9466	0.59398		27.9466	0.593897			27.9466	0.627336		27.9466	0.626322		27.9466	0.626677
	27.9674	0.594524		27.9674	0.593993		27.9674	0.593911			27.9674	0.627389		27.9674	0.626373		27.9674	0.626729
	27.9882	0.594538		27.9882	0.594006		27.9882	0.593925			27.9882	0.627441		27.9882	0.626425		27.9882	0.626782
	28.009	0.594553		28.009	0.59402		28.009	0.59394			28.009	0.627494		28.009	0.626478		28.009	0.626835
	28.0298	0.594568		28.0298	0.594033		28.0298	0.593954			28.0298	0.627547		28.0298	0.62653		28.0298	0.626889
	28.0506	0.594583		28.0506	0.594046		28.0506	0.593969			28.0505	0.6276		28.0505	0.626583		28.0505	0.626942
	28.0713	0.594598		28.0713	0.594059		28.0713	0.593984			28.0713	0.627654		28.0713	0.626637		28.0713	0.626996
	28.0921	0.594612		28.0921	0.594072		28.0921	0.593999			28.0921	0.627708		28.0921	0.626691		28.0921	0.62705
	28.1129	0.594627		28.1129	0.594086		28.1129	0.594014			28.1129	0.627762		28.1129	0.626745		28.1129	0.627105
	28.1337	0.594642		28.1337	0.594099		28.1337	0.594029			28.1337	0.627816		28.1337	0.6268		28.1337	0.62716
	28.1545	0.594657		28.1545	0.594112		28.1545	0.594044			28.1545	0.62787		28.1545	0.626855		28.1545	0.627215
	28.1753	0.594672		28.1752	0.594126		28.1752	0.594059			28.1752	0.627925		28.1752	0.626911		28.1752	0.62727
	28.196	0.594687		28.196	0.594139		28.196	0.594075			28.196	0.62798		28.196	0.626967		28.196	0.627325
	28.2168	0.594702		28.2168	0.594153		28.2168	0.59409			28.2168	0.628035		28.2168	0.627023		28.2168	0.627381
	28.2376	0.594717		28.2376	0.594166		28.2376	0.594106			28.2376	0.62809		28.2376	0.62708		28.2376	0.627437
	28.2584	0.594732		28.2584	0.59418		28.2584	0.594121			28.2584	0.628145		28.2584	0.627138		28.2584	0.627493
	28.2792	0.594747		28.2792	0.594194		28.2792	0.594137			28.2792	0.6282		28.2792	0.627195		28.2791	0.627549
	28.2999	0.594762		28.2999	0.594207		28.2999	0.594153			28.2999	0.628255		28.2999	0.627253		28.2999	0.627605
	28.3207	0.594777		28.3207	0.594221		28.3207	0.594169			28.3207	0.628311		28.3207	0.627311		28.3207	0.627661
	28.3415	0.594792		28.3415	0.594235		28.3415	0.594185			28.3415	0.628367		28.3415	0.627369		28.3415	0.627718
	28.3623	0.594807		28.3623	0.594249		28.3623	0.594201			28.3623	0.628422		28.3623	0.627428		28.3623	0.627774
	28.3831	0.594822		28.3831	0.594263		28.3831	0.594217			28.3831	0.628479		28.3831	0.627487		28.3831	0.627831
	28.4039	0.594837		28.4039	0.594278		28.4039	0.594234			28.4038	0.628535		28.4038	0.627546		28.4038	0.627887
	28.4246	0.594852		28.4246	0.594292		28.4246	0.59425			28.4246	0.628592		28.4246	0.627605		28.4246	0.627944
	28.4454	0.594867		28.4454	0.594306		28.4454	0.594267			28.4454	0.628649		28.4454	0.627664		28.4454	0.628001
	28.4662	0.594882		28.4662	0.594321		28.4662	0.594283			28.4662	0.628706		28.4662	0.627724		28.4662	0.628058
	28.487	0.594897		28.487	0.594335		28.487	0.5943			28.487	0.628764		28.487	0.627784		28.487	0.628116
	28.5078	0.594912		28.5078	0.594349		28.5078	0.594317			28.5078	0.628822		28.5078	0.627845		28.5078	0.628174
	28.5286	0.594928		28.5286	0.594364		28.5286	0.594334			28.5285	0.62888		28.5285	0.627906		28.5285	0.628231
	28.5494	0.594943		28.5493	0.594379		28.5493	0.594351			28.5493	0.628939		28.5493	0.627967		28.5493	0.628289
	28.5701	0.594958		28.5701	0.594394		28.5701	0.594368			28.5701	0.628999		28.5701	0.628028		28.5701	0.628347
	28.5909	0.594974		28.5909	0.594409		28.5909	0.594385			28.5909	0.629059		28.5909	0.62809		28.5909	0.628406
	28.6117	0.594989		28.6117	0.594423		28.6117	0.594402			28.6117	0.62912		28.6117	0.628152		28.6117	0.628465
	28.6325	0.595004		28.6325	0.594439		28.6325	0.594419			28.6324	0.629181		28.6324	0.628215		28.6324	0.628524
	28.6533	0.59502		28.6533	0.594454		28.6532	0.594436			28.6532	0.629243		28.6532	0.628278		28.6532	0.628584
	28.674	0.595036		28.674	0.594469		28.674	0.594454			28.674	0.629305		28.674	0.628341		28.674	0.628644
	28.6948	0.595051		28.6948	0.594484		28.6948	0.594471			28.6948	0.629367		28.6948	0.628405		28.6948	0.628704
	28.7156	0.595067		28.7156	0.594499		28.7156	0.594488			28.7156	0.62943		28.7156	0.628469		28.7156	0.628765
	28.7364	0.595082		28.7364	0.594515		28.7364	0.594506			28.7364	0.629493		28.7364	0.628534		28.7364	0.628827
	28.7572	0.595098		28.7572	0.594531		28.7572	0.594523			28.7571	0.629557		28.7571	0.628599		28.7571	0.628888
	28.778	0.595114		28.778	0.594546		28.778	0.59454			28.7779	0.629621		28.7779	0.628665		28.7779	0.62895
	28.7987	0.59513		28.7987	0.594562		28.7987	0.594558			28.7987	0.629685		28.7987	0.628731		28.7987	0.629013
	28.8195	0.595146		28.8195	0.594578		28.8195	0.594575			28.8195	0.62975		28.8195	0.628798		28.8195	0.629077
	28.8403	0.595162		28.8403	0.594594		28.8403	0.594593			28.8403	0.629815		28.8403	0.628865		28.8403	0.62914
	28.8611	0.595178		28.8611	0.59461		28.8611	0.59461			28.8611	0.62988		28.8611	0.628933		28.861	0.629204
	28.8819	0.595194		28.8819	0.594626		28.8819	0.594628			28.8818	0.629946		28.8818	0.629		28.8818	0.629269
	28.9027	0.59521		28.9027	0.594642		28.9027	0.594645			28.9026	0.630012		28.9026	0.629069		28.9026	0.629334
	28.9234	0.595226		28.9234	0.594658		28.9234	0.594663			28.9234	0.630078		28.9234	0.629138		28.9234	0.6294
	28.9442	0.595243		28.9442	0.594674		28.9442	0.594681			28.9442	0.630145		28.9442	0.629207		28.9442	0.629466
	28.965	0.595259		28.965	0.594691		28.965	0.594698			28.965	0.630212		28.965	0.629276		28.965	0.629533
	28.9858	0.595275		28.9858	0.594707		28.9858	0.594716			28.9858	0.630279		28.9857	0.629346		28.9857	0.629601
	29.0066	0.595292		29.0066	0.594724		29.0066	0.594734			29.0065	0.630347		29.0065	0.629416		29.0065	0.629669
	29.0273	0.595308		29.0273	0.594741		29.0273	0.594752			29.0273	0.630416		29.0273	0.629486		29.0273	0.629738
	29.0481	0.595325		29.0481	0.594757		29.0481	0.59477			29.0481	0.630484		29.0481	0.629556		29.0481	0.629807
	29.0689	0.595342		29.0689	0.594774		29.0689	0.594788			29.0689	0.630553		29.0689	0.629627		29.0689	0.629877
	29.0897	0.595358		29.0897	0.594791		29.0897	0.594805			29.0897	0.630623		29.0897	0.629698		29.0897	0.629948
	29.1105	0.595375		29.1105	0.594808		29.1105	0.594823			29.1105	0.630693		29.1105	0.629769		29.1104	0.630019
	29.1313	0.595392		29.1313	0.594825		29.1313	0.594842			29.1312	0.630764		29.1312	0.62984		29.1312	0.630091
	29.152	0.595409		29.152	0.594843		29.152	0.594859			29.152	0.630835		29.152	0.629912		29.152	0.630163
	29.1728	0.595426		29.1728	0.59486		29.1728	0.594878			29.1728	0.630907		29.1728	0.629983		29.1728	0.630236
	29.1936	0.595443		29.1936	0.594877		29.1936	0.594896			29.1936	0.630979		29.1936	0.630055		29.1936	0.630309
	29.2144	0.59546		29.2144	0.594895		29.2144	0.594914			29.2144	0.631051		29.2144	0.630127		29.2143	0.630383
	29.2352	0.595477		29.2352	0.594913		29.2352	0.594932			29.2352	0.631125		29.2351	0.6302		29.2351	0.630458
	29.256	0.595495		29.256	0.59493		29.2559	0.59495			29.2559	0.631198		29.2559	0.630273		29.2559	0.630532
	29.2767	0.595512		29.2767	0.594948		29.2767	0.594969			29.2767	0.631272		29.2767	0.630346		29.2767	0.630607
	29.2975	0.595529		29.2975	0.594966		29.2975	0.594987			29.2975	0.631347		29.2975	0.63042		29.2975	0.630683
	29.3183	0.595547		29.3183	0.594984		29.3183	0.595005			29.3183	0.631422		29.3183	0.630494		29.3183	0.630758
	29.3391	0.595564		29.3391	0.595002		29.3391	0.595024			29.3391	0.631497		29.3391	0.630568		29.339	0.630834
	29.3599	0.595582		29.3599	0.59502		29.3599	0.595042			29.3598	0.631573		29.3598	0.630643		29.3598	0.630911
	29.3807	0.5956		29.3806	0.595039		29.3806	0.59506			29.3806	0.631649		29.3806	0.630718		29.3806	0.630987
	29.4014	0.595618		29.4014	0.595057		29.4014	0.595079			29.4014	0.631725		29.4014	0.630793		29.4014	0.631064
	29.4222	0.595635		29.4222	0.595076		29.4222	0.595098			29.4222	0.631802		29.4222	0.630869		29.4222	0.631141
	29.443	0.595653		29.443	0.595094		29.443	0.595116			29.443	0.631879		29.443	0.630945		29.443	0.631218
	29.4638	0.595672		29.4638	0.595113		29.4638	0.595135			29.4638	0.631957		29.4638	0.631022		29.4637	0.631296
	29.4846	0.59569		29.4846	0.595132		29.4846	0.595154			29.4845	0.632035		29.4845	0.631099		29.4845	0.631373
	29.5054	0.595708		29.5053	0.595151		29.5053	0.595173			29.5053	0.632113		29.5053	0.631177		29.5053	0.631451
	29.5261	0.595726		29.5261	0.59517		29.5261	0.595192			29.5261	0.632191		29.5261	0.631255		29.5261	0.631529
	29.5469	0.595745		29.5469	0.595189		29.5469	0.595211			29.5469	0.63227		29.5469	0.631333		29.5469	0.631607
	29.5677	0.595763		29.5677	0.595209		29.5677	0.59523			29.5677	0.632349		29.5677	0.631412		29.5677	0.631685
	29.5885	0.595782		29.5885	0.595228		29.5885	0.595249			29.5885	0.632428		29.5884	0.631491		29.5884	0.631764
	29.6093	0.5958		29.6093	0.595247		29.6093	0.595268			29.6092	0.632507		29.6092	0.63157		29.6092	0.631842
	29.6301	0.595819		29.6301	0.595267		29.63	0.595288			29.63	0.632587		29.63	0.63165		29.63	0.631921
	29.6508	0.595838		29.6508	0.595287		29.6508	0.595307			29.6508	0.632667		29.6508	0.63173		29.6508	0.632
	29.6716	0.595857		29.6716	0.595306		29.6716	0.595327			29.6716	0.632747		29.6716	0.631811		29.6716	0.63208
	29.6924	0.595876		29.6924	0.595326		29.6924	0.595346			29.6924	0.632828		29.6924	0.631892		29.6923	0.632159
	29.7132	0.595895		29.7132	0.595346		29.7132	0.595366			29.7131	0.632908		29.7131	0.631973		29.7131	0.632239
	29.734	0.595914		29.734	0.595366		29.734	0.595386			29.7339	0.632989		29.7339	0.632054		29.7339	0.632318
	29.7548	0.595933		29.7547	0.595386		29.7547	0.595406			29.7547	0.63307		29.7547	0.632136		29.7547	0.632398
	29.7755	0.595952		29.7755	0.595406		29.7755	0.595426			29.7755	0.633152		29.7755	0.632218		29.7755	0.632478
	29.7963	0.595972		29.7963	0.595427		29.7963	0.595446			29.7963	0.633234		29.7963	0.6323		29.7963	0.632558
	29.8171	0.595991		29.8171	0.595447		29.8171	0.595467			29.817	0.633316		29.817	0.632382		29.817	0.632638
	29.8379	0.59601		29.8379	0.595468		29.8379	0.595487			29.8378	0.633399		29.8378	0.632465		29.8378	0.632719
	29.8587	0.59603		29.8587	0.595488		29.8587	0.595508			29.8586	0.633482		29.8586	0.632548		29.8586	0.632799
	29.8794	0.59605		29.8794	0.595509		29.8794	0.595528			29.8794	0.633565		29.8794	0.632631		29.8794	0.63288
	29.9002	0.59607		29.9002	0.595529		29.9002	0.595549			29.9002	0.633649		29.9002	0.632714		29.9002	0.632961
	29.921	0.596089		29.921	0.59555		29.921	0.59557			29.921	0.633733		29.921	0.632798		29.921	0.633041
	29.9418	0.596109		29.9418	0.595571		29.9418	0.595592			29.9417	0.633817		29.9417	0.632882		29.9417	0.633123
	29.9626	0.596129		29.9626	0.595592		29.9626	0.595613			29.9625	0.633902		29.9625	0.632967		29.9625	0.633204
	29.9834	0.596149		29.9834	0.595613		29.9834	0.595634			29.9833	0.633987		29.9833	0.633052		29.9833	0.633285
	30.0041	0.596169		30.0041	0.595634		30.0041	0.595656			30.0041	0.634073		30.0041	0.633137		30.0041	0.633367
	30.0249	0.596189		30.0249	0.595656		30.0249	0.595678			30.0249	0.634159		30.0249	0.633223		30.0249	0.633449
	30.0457	0.59621		30.0457	0.595677		30.0457	0.5957			30.0457	0.634245		30.0456	0.633309		30.0456	0.633531
	30.0665	0.59623		30.0665	0.595698		30.0665	0.595722			30.0664	0.634332		30.0664	0.633395		30.0664	0.633614
	30.0873	0.59625		30.0873	0.59572		30.0873	0.595744			30.0872	0.634419		30.0872	0.633482		30.0872	0.633697
	30.1081	0.596271		30.108	0.595742		30.108	0.595766			30.108	0.634507		30.108	0.63357		30.108	0.633781
	30.1288	0.596291		30.1288	0.595763		30.1288	0.595788			30.1288	0.634596		30.1288	0.633658		30.1288	0.633865
	30.1496	0.596312		30.1496	0.595785		30.1496	0.595811			30.1496	0.634685		30.1496	0.633746		30.1496	0.63395
	30.1704	0.596333		30.1704	0.595807		30.1704	0.595833			30.1704	0.634774		30.1703	0.633835		30.1703	0.634035
	30.1912	0.596354		30.1912	0.595828		30.1912	0.595856			30.1911	0.634865		30.1911	0.633925		30.1911	0.634121
	30.212	0.596375		30.212	0.59585		30.212	0.595879			30.2119	0.634956		30.2119	0.634015		30.2119	0.634207
	30.2328	0.596395		30.2327	0.595873		30.2327	0.595902			30.2327	0.635047		30.2327	0.634105		30.2327	0.634294
	30.2535	0.596417		30.2535	0.595895		30.2535	0.595925			30.2535	0.635139		30.2535	0.634197		30.2535	0.634382
	30.2743	0.596437		30.2743	0.595917		30.2743	0.595948			30.2743	0.635232		30.2743	0.634288		30.2742	0.63447
	30.2951	0.596459		30.2951	0.595939		30.2951	0.595971			30.295	0.635325		30.295	0.63438		30.295	0.634558
	30.3159	0.59648		30.3159	0.595961		30.3159	0.595994			30.3158	0.635419		30.3158	0.634473		30.3158	0.634647
	30.3367	0.596501		30.3367	0.595983		30.3366	0.596017			30.3366	0.635513		30.3366	0.634566		30.3366	0.634736
	30.3575	0.596522		30.3574	0.596006		30.3574	0.596041			30.3574	0.635609		30.3574	0.63466		30.3574	0.634826
	30.3782	0.596544		30.3782	0.596028		30.3782	0.596064			30.3782	0.635705		30.3782	0.634754		30.3782	0.634916
	30.399	0.596565		30.399	0.596051		30.399	0.596088			30.399	0.635801		30.3989	0.634848		30.3989	0.635006
	30.4198	0.596587		30.4198	0.596073		30.4198	0.596112			30.4198	0.635899		30.4197	0.634943		30.4197	0.635097
	30.4406	0.596608		30.4406	0.596096		30.4406	0.596136			30.4405	0.635997		30.4405	0.635038		30.4405	0.635188
	30.4614	0.59663		30.4614	0.596118		30.4613	0.596159			30.4613	0.636097		30.4613	0.635134		30.4613	0.63528
	30.4822	0.596652		30.4821	0.596141		30.4821	0.596183			30.4821	0.636197		30.4821	0.635231		30.4821	0.635372
	30.5029	0.596673		30.5029	0.596164		30.5029	0.596207			30.5029	0.636298		30.5029	0.635328		30.5029	0.635465
	30.5237	0.596695		30.5237	0.596186		30.5237	0.596231			30.5237	0.6364		30.5236	0.635425		30.5236	0.635558
	30.5445	0.596717		30.5445	0.596209		30.5445	0.596255			30.5444	0.636503		30.5444	0.635524		30.5444	0.635651
	30.5653	0.596739		30.5653	0.596232		30.5653	0.596279			30.5652	0.636607		30.5652	0.635623		30.5652	0.635745
	30.5861	0.596761		30.5861	0.596255		30.5861	0.596304			30.586	0.636712		30.586	0.635722		30.586	0.635839
	30.6069	0.596783		30.6068	0.596278		30.6068	0.596328			30.6068	0.636818		30.6068	0.635822		30.6068	0.635934
	30.6276	0.596805		30.6276	0.596301		30.6276	0.596352			30.6276	0.636925		30.6276	0.635923		30.6275	0.63603
	30.6484	0.596828		30.6484	0.596324		30.6484	0.596377			30.6484	0.637032		30.6483	0.636025		30.6483	0.636126
	30.6692	0.59685		30.6692	0.596347		30.6692	0.596401			30.6691	0.637141		30.6691	0.636127		30.6691	0.636223
	30.69	0.596873		30.69	0.59637		30.69	0.596426			30.6899	0.637251		30.6899	0.636231		30.6899	0.636321
	30.7108	0.596895		30.7108	0.596393		30.7107	0.59645			30.7107	0.637362		30.7107	0.636335		30.7107	0.636419
	30.7315	0.596918		30.7315	0.596416		30.7315	0.596475			30.7315	0.637475		30.7315	0.63644		30.7315	0.636518
	30.7523	0.59694		30.7523	0.59644		30.7523	0.596499			30.7523	0.637587		30.7523	0.636546		30.7522	0.636618
	30.7731	0.596963		30.7731	0.596463		30.7731	0.596524			30.7731	0.637702		30.773	0.636653		30.773	0.636719
	30.7939	0.596986		30.7939	0.596487		30.7939	0.596548			30.7938	0.637817		30.7938	0.636761		30.7938	0.636822
	30.8147	0.597009		30.8147	0.59651		30.8147	0.596573			30.8146	0.637933		30.8146	0.63687		30.8146	0.636925
	30.8355	0.597033		30.8355	0.596534		30.8354	0.596598			30.8354	0.63805		30.8354	0.63698		30.8354	0.63703
	30.8562	0.597056		30.8562	0.596557		30.8562	0.596622			30.8562	0.638168		30.8562	0.637092		30.8562	0.637135
	30.877	0.597079		30.877	0.596581		30.877	0.596647			30.877	0.638288		30.877	0.637204		30.8769	0.637242
	30.8978	0.597103		30.8978	0.596605		30.8978	0.596672			30.8977	0.638408		30.8977	0.637318		30.8977	0.63735
	30.9186	0.597127		30.9186	0.596629		30.9186	0.596696			30.9185	0.638529		30.9185	0.637433		30.9185	0.63746
	30.9394	0.597151		30.9394	0.596653		30.9394	0.596721			30.9393	0.638652		30.9393	0.637548		30.9393	0.637571
	30.9602	0.597175		30.9601	0.596677		30.9601	0.596746			30.9601	0.638775		30.9601	0.637666		30.9601	0.637684
	30.9809	0.597199		30.9809	0.596702		30.9809	0.596771			30.9809	0.6389		30.9809	0.637784		30.9809	0.637799
	31.0017	0.597223		31.0017	0.596726		31.0017	0.596796			31.0017	0.639026		31.0016	0.637904		31.0016	0.637915
	31.0225	0.597248		31.0225	0.596751		31.0225	0.596821			31.0224	0.639153		31.0224	0.638025		31.0224	0.638032
	31.0433	0.597272		31.0433	0.596776		31.0433	0.596846			31.0432	0.639281		31.0432	0.638147		31.0432	0.638151
	31.0641	0.597297		31.0641	0.5968		31.0641	0.596872			31.064	0.639411		31.064	0.638271		31.064	0.638273
	31.0848	0.597322		31.0848	0.596825		31.0848	0.596897			31.0848	0.639542		31.0848	0.638396		31.0848	0.638396
	31.1056	0.597347		31.1056	0.59685		31.1056	0.596923			31.1056	0.639674		31.1056	0.638523		31.1055	0.63852
	31.1264	0.597372		31.1264	0.596876		31.1264	0.596948			31.1263	0.639808		31.1263	0.638651		31.1263	0.638647
	31.1472	0.597398		31.1472	0.596901		31.1472	0.596974			31.1471	0.639943		31.1471	0.638781		31.1471	0.638776
	31.168	0.597424		31.168	0.596927		31.168	0.596999			31.1679	0.64008		31.1679	0.638912		31.1679	0.638906
	31.1888	0.59745		31.1888	0.596952		31.1887	0.597025			31.1887	0.640219		31.1887	0.639045		31.1887	0.639039
	31.2096	0.597476		31.2095	0.596978		31.2095	0.597051			31.2095	0.640359		31.2095	0.639179		31.2095	0.639173
	31.2303	0.597502		31.2303	0.597004		31.2303	0.597077			31.2303	0.6405		31.2303	0.639315		31.2302	0.63931
	31.2511	0.597529		31.2511	0.59703		31.2511	0.597104			31.251	0.640644		31.251	0.639453		31.251	0.639448
	31.2719	0.597555		31.2719	0.597056		31.2719	0.59713			31.2718	0.64079		31.2718	0.639593		31.2718	0.639589
	31.2927	0.597582		31.2927	0.597083		31.2927	0.597156			31.2926	0.640937		31.2926	0.639735		31.2926	0.639732
	31.3135	0.597609		31.3134	0.597109		31.3134	0.597183			31.3134	0.641086		31.3134	0.639878		31.3134	0.639876
	31.3343	0.597636		31.3342	0.597136		31.3342	0.59721			31.3342	0.641237		31.3342	0.640023		31.3342	0.640023
	31.355	0.597664		31.355	0.597163		31.355	0.597237			31.355	0.641391		31.3549	0.640171		31.3549	0.640172
	31.3758	0.597691		31.3758	0.59719		31.3758	0.597264			31.3757	0.641546		31.3757	0.64032		31.3757	0.640323
	31.3966	0.597719		31.3966	0.597217		31.3966	0.597291			31.3965	0.641703		31.3965	0.640472		31.3965	0.640475
	31.4174	0.597747		31.4174	0.597244		31.4173	0.597319			31.4173	0.641863		31.4173	0.640625		31.4173	0.64063
	31.4382	0.597776		31.4382	0.597272		31.4381	0.597346			31.4381	0.642024		31.4381	0.640781		31.4381	0.640787
	31.4589	0.597804		31.4589	0.597299		31.4589	0.597374			31.4589	0.642188		31.4589	0.64094		31.4588	0.640946
	31.4797	0.597832		31.4797	0.597327		31.4797	0.597402			31.4796	0.642353		31.4796	0.6411		31.4796	0.641107
	31.5005	0.597861		31.5005	0.597355		31.5005	0.59743			31.5004	0.642521		31.5004	0.641263		31.5004	0.64127
	31.5213	0.59789		31.5213	0.597383		31.5213	0.597459			31.5212	0.642691		31.5212	0.641428		31.5212	0.641435
	31.5421	0.59792		31.5421	0.597411		31.542	0.597487			31.542	0.642864		31.542	0.641596		31.542	0.641602
	31.5629	0.597949		31.5629	0.597439		31.5628	0.597516			31.5628	0.643039		31.5628	0.641767		31.5628	0.641771
	31.5836	0.597978		31.5836	0.597467		31.5836	0.597545			31.5836	0.643216		31.5835	0.64194		31.5835	0.641942
	31.6044	0.598008		31.6044	0.597496		31.6044	0.597574			31.6044	0.643395		31.6043	0.642115		31.6043	0.642116
	31.6252	0.598038		31.6252	0.597524		31.6252	0.597603			31.6251	0.643577		31.6251	0.642294		31.6251	0.642292
	31.646	0.598068		31.646	0.597553		31.646	0.597632			31.6459	0.643761		31.6459	0.642475		31.6459	0.642469
	31.6668	0.598098		31.6668	0.597582		31.6668	0.597662			31.6667	0.643948		31.6667	0.642659		31.6667	0.642649
	31.6876	0.598129		31.6875	0.597611		31.6875	0.597692			31.6875	0.644137		31.6875	0.642845		31.6874	0.642832
	31.7083	0.598159		31.7083	0.59764		31.7083	0.597722			31.7083	0.644329		31.7082	0.643035		31.7082	0.643017
	31.7291	0.59819		31.7291	0.597669		31.7291	0.597752			31.729	0.644523		31.729	0.643227		31.729	0.643204
	31.7499	0.598221		31.7499	0.597698		31.7499	0.597782			31.7498	0.64472		31.7498	0.643422		31.7498	0.643394
	31.7707	0.598252		31.7707	0.597727		31.7707	0.597812			31.7706	0.64492		31.7706	0.643621		31.7706	0.643586
	31.7915	0.598283		31.7915	0.597757		31.7914	0.597843			31.7914	0.645123		31.7914	0.643822		31.7914	0.643781
	31.8122	0.598314		31.8122	0.597786		31.8122	0.597874			31.8122	0.645329		31.8122	0.644027		31.8121	0.643979
	31.833	0.598346		31.833	0.597816		31.833	0.597904			31.833	0.645538		31.8329	0.644235		31.8329	0.64418
	31.8538	0.598377		31.8538	0.597846		31.8538	0.597935			31.8537	0.64575		31.8537	0.644446		31.8537	0.644383
	31.8746	0.598409		31.8746	0.597876		31.8746	0.597967			31.8745	0.645965		31.8745	0.64466		31.8745	0.64459
	31.8954	0.598441		31.8954	0.597906		31.8954	0.597998			31.8953	0.646184		31.8953	0.644878		31.8953	0.644799
	31.9162	0.598473		31.9161	0.597936		31.9161	0.598029			31.9161	0.646406		31.9161	0.645099		31.9161	0.645012
	31.9369	0.598505		31.9369	0.597966		31.9369	0.598061			31.9369	0.646631		31.9368	0.645323		31.9368	0.645228
	31.9577	0.598537		31.9577	0.597996		31.9577	0.598093			31.9577	0.64686		31.9576	0.645551		31.9576	0.645447
	31.9785	0.59857		31.9785	0.598027		31.9785	0.598125			31.9784	0.647093		31.9784	0.645783		31.9784	0.64567
	31.9993	0.598602		31.9993	0.598057		31.9993	0.598157			31.9992	0.647329		31.9992	0.646018		31.9992	0.645896
	32.0201	0.598635		32.0201	0.598088		32.02	0.598189			32.02	0.647568		32.02	0.646257		32.02	0.646126
	32.0409	0.598668		32.0408	0.598119		32.0408	0.598221			32.0408	0.647812		32.0408	0.646499		32.0408	0.646359
	32.0617	0.598701		32.0616	0.59815		32.0616	0.598253			32.0616	0.648059		32.0615	0.646746		32.0615	0.646596
	32.0824	0.598734		32.0824	0.598181		32.0824	0.598286			32.0823	0.64831		32.0823	0.646996		32.0823	0.646837
	32.1032	0.598767		32.1032	0.598212		32.1032	0.598318			32.1031	0.648565		32.1031	0.64725		32.1031	0.647081
	32.124	0.5988		32.124	0.598244		32.124	0.598351			32.1239	0.648824		32.1239	0.647507		32.1239	0.647329
	32.1448	0.598834		32.1448	0.598275		32.1448	0.598384			32.1447	0.649087		32.1447	0.647769		32.1447	0.64758
	32.1656	0.598867		32.1656	0.598307		32.1655	0.598417			32.1655	0.649353		32.1655	0.648034		32.1654	0.647836
	32.1863	0.598901		32.1863	0.598339		32.1863	0.59845			32.1863	0.649624		32.1862	0.648304		32.1862	0.648095
	32.2071	0.598935		32.2071	0.598371		32.2071	0.598483			32.207	0.649898		32.207	0.648578		32.207	0.648358
	32.2279	0.598969		32.2279	0.598403		32.2279	0.598516			32.2278	0.650177		32.2278	0.648855		32.2278	0.648626
	32.2487	0.599003		32.2487	0.598435		32.2487	0.598549			32.2486	0.65046		32.2486	0.649136		32.2486	0.648897
	32.2695	0.599037		32.2695	0.598467		32.2694	0.598583			32.2694	0.650747		32.2694	0.649422		32.2694	0.649172
	32.2903	0.599071		32.2902	0.598499		32.2902	0.598616			32.2902	0.651038		32.2901	0.649711		32.2901	0.649451
	32.311	0.599106		32.311	0.598532		32.311	0.598649			32.3109	0.651334		32.3109	0.650005		32.3109	0.649733
	32.3318	0.59914		32.3318	0.598564		32.3318	0.598683			32.3317	0.651634		32.3317	0.650302		32.3317	0.65002
	32.3526	0.599175		32.3526	0.598597		32.3526	0.598716			32.3525	0.651938		32.3525	0.650604		32.3525	0.650311
	32.3734	0.59921		32.3734	0.59863		32.3734	0.59875			32.3733	0.652246		32.3733	0.650909		32.3733	0.650605
	32.3942	0.599245		32.3942	0.598663		32.3941	0.598784			32.3941	0.652559		32.3941	0.651218		32.3941	0.650903
	32.415	0.59928		32.4149	0.598696		32.4149	0.598818			32.4149	0.652877		32.4149	0.651532		32.4148	0.651205
	32.4357	0.599315		32.4357	0.598729		32.4357	0.598851			32.4357	0.653198		32.4356	0.651849		32.4356	0.651511
	32.4565	0.59935		32.4565	0.598762		32.4565	0.598885			32.4564	0.653524		32.4564	0.652171		32.4564	0.651821
	32.4773	0.599386		32.4773	0.598795		32.4773	0.598919			32.4772	0.653853		32.4772	0.652497		32.4772	0.652134
	32.4981	0.599421		32.4981	0.598829		32.498	0.598953			32.498	0.654188		32.498	0.652826		32.498	0.652451
	32.5189	0.599457		32.5189	0.598862		32.5188	0.598988			32.5188	0.654526		32.5188	0.65316		32.5187	0.652772
	32.5397	0.599492		32.5396	0.598896		32.5396	0.599022			32.5396	0.654868		32.5395	0.653498		32.5395	0.653096
	32.5604	0.599528		32.5604	0.59893		32.5604	0.599056			32.5603	0.655215		32.5603	0.65384		32.5603	0.653424
	32.5812	0.599564		32.5812	0.598964		32.5812	0.59909			32.5811	0.655566		32.5811	0.654186		32.5811	0.653756
	32.602	0.5996		32.602	0.598998		32.602	0.599125			32.6019	0.655921		32.6019	0.654536		32.6019	0.654092
	32.6228	0.599637		32.6228	0.599032		32.6228	0.599159			32.6227	0.65628		32.6227	0.65489		32.6227	0.654431
	32.6436	0.599673		32.6435	0.599066		32.6435	0.599194			32.6435	0.656644		32.6435	0.655249		32.6434	0.654774
	32.6643	0.599709		32.6643	0.599101		32.6643	0.599228			32.6643	0.657011		32.6642	0.655611		32.6642	0.65512
	32.6851	0.599746		32.6851	0.599135		32.6851	0.599263			32.685	0.657383		32.685	0.655977		32.685	0.655471
	32.7059	0.599782		32.7059	0.59917		32.7059	0.599298			32.7058	0.657759		32.7058	0.656348		32.7058	0.655825
	32.7267	0.599819		32.7267	0.599205		32.7267	0.599333			32.7266	0.658139		32.7266	0.656723		32.7266	0.656183
	32.7475	0.599855		32.7475	0.599239		32.7475	0.599367			32.7474	0.658523		32.7474	0.657103		32.7473	0.656544
	32.7683	0.599892		32.7683	0.599274		32.7682	0.599402			32.7682	0.658911		32.7681	0.657486		32.7681	0.65691
	32.789	0.599929		32.789	0.59931		32.789	0.599438			32.7889	0.659304		32.7889	0.657874		32.7889	0.65728
	32.8098	0.599966		32.8098	0.599345		32.8098	0.599473			32.8097	0.659701		32.8097	0.658266		32.8097	0.657654
	32.8306	0.600003		32.8306	0.59938		32.8306	0.599508			32.8305	0.660102		32.8305	0.658662		32.8305	0.658031
	32.8514	0.60004		32.8514	0.599416		32.8514	0.599544			32.8513	0.660507		32.8513	0.659063		32.8513	0.658413
	32.8722	0.600077		32.8722	0.599452		32.8721	0.599579			32.8721	0.660916		32.8721	0.659468		32.872	0.658799
	32.893	0.600114		32.8929	0.599488		32.8929	0.599615			32.8929	0.66133		32.8928	0.659878		32.8928	0.659189
	32.9137	0.600151		32.9137	0.599524		32.9137	0.599651			32.9136	0.661748		32.9136	0.660291		32.9136	0.659583
	32.9345	0.600189		32.9345	0.599561		32.9345	0.599687			32.9344	0.662169		32.9344	0.660709		32.9344	0.659981
	32.9553	0.600226		32.9553	0.599597		32.9553	0.599723			32.9552	0.662595		32.9552	0.661132		32.9552	0.660384
	32.9761	0.600263		32.9761	0.599634		32.9761	0.599759			32.976	0.663025		32.976	0.661558		32.976	0.66079
	32.9969	0.600301		32.9969	0.599671		32.9968	0.599795			32.9968	0.663459		32.9967	0.661989		32.9967	0.661201
	33.0177	0.600339		33.0176	0.599708		33.0176	0.599832			33.0176	0.663897		33.0175	0.662424		33.0175	0.661617
	33.0384	0.600376		33.0384	0.599745		33.0384	0.599869			33.0383	0.664339		33.0383	0.662864		33.0383	0.662037
	33.0592	0.600414		33.0592	0.599783		33.0592	0.599906			33.0591	0.664784		33.0591	0.663308		33.0591	0.662461
	33.08	0.600452		33.08	0.59982		33.08	0.599943			33.0799	0.665234		33.0799	0.663756		33.0799	0.662889
	33.1008	0.600491		33.1008	0.599858		33.1007	0.59998			33.1007	0.665687		33.1007	0.664207		33.1007	0.663322
	33.1216	0.600529		33.1215	0.599896		33.1215	0.600017			33.1215	0.666144		33.1215	0.664663		33.1214	0.663759
	33.1424	0.600567		33.1423	0.599935		33.1423	0.600055			33.1422	0.666605		33.1422	0.665123		33.1422	0.6642
	33.1631	0.600606		33.1631	0.599973		33.1631	0.600093			33.163	0.66707		33.163	0.665588		33.163	0.664646
	33.1839	0.600644		33.1839	0.600012		33.1839	0.600131			33.1838	0.667539		33.1838	0.666056		33.1838	0.665096
	33.2047	0.600683		33.2047	0.600051		33.2047	0.600169			33.2046	0.668012		33.2046	0.666528		33.2046	0.665551
	33.2255	0.600722		33.2255	0.60009		33.2255	0.600208			33.2254	0.668488		33.2254	0.667003		33.2253	0.666009
	33.2463	0.600761		33.2463	0.600129		33.2462	0.600246			33.2462	0.668969		33.2461	0.667483		33.2461	0.666472
	33.267	0.600801		33.267	0.600169		33.267	0.600285			33.2669	0.669453		33.2669	0.667966		33.2669	0.666938
	33.2878	0.60084		33.2878	0.600209		33.2878	0.600324			33.2877	0.669941		33.2877	0.668453		33.2877	0.667409
	33.3086	0.60088		33.3086	0.600248		33.3086	0.600364			33.3085	0.670433		33.3085	0.668943		33.3085	0.667883
	33.3294	0.60092		33.3294	0.600289		33.3294	0.600403			33.3293	0.670928		33.3293	0.669438		33.3293	0.668362
	33.3502	0.60096		33.3502	0.600329		33.3501	0.600443			33.3501	0.671428		33.3501	0.669935		33.35	0.668844
	33.371	0.601001		33.3709	0.60037		33.3709	0.600483			33.3709	0.671931		33.3708	0.670436		33.3708	0.66933
	33.3918	0.601041		33.3917	0.60041		33.3917	0.600523			33.3916	0.672438		33.3916	0.670941		33.3916	0.669819
	33.4125	0.601082		33.4125	0.600451		33.4125	0.600564			33.4124	0.672948		33.4124	0.671449		33.4124	0.670312
	33.4333	0.601123		33.4333	0.600492		33.4333	0.600604			33.4332	0.673462		33.4332	0.67196		33.4332	0.670809
	33.4541	0.601164		33.4541	0.600534		33.4541	0.600645			33.454	0.673979		33.454	0.672475		33.4539	0.671309
	33.4749	0.601205		33.4749	0.600575		33.4748	0.600687			33.4748	0.6745		33.4748	0.672992		33.4747	0.671812
	33.4957	0.601247		33.4956	0.600617		33.4956	0.600728			33.4956	0.675024		33.4955	0.673513		33.4955	0.672319
	33.5164	0.601289		33.5164	0.600659		33.5164	0.600769			33.5163	0.675551		33.5163	0.674037		33.5163	0.672829
	33.5372	0.601331		33.5372	0.600701		33.5372	0.600811			33.5371	0.676081		33.5371	0.674564		33.5371	0.673342
	33.558	0.601373		33.558	0.600744		33.558	0.600853			33.5579	0.676615		33.5579	0.675094		33.5579	0.673859
	33.5788	0.601415		33.5788	0.600786		33.5787	0.600896			33.5787	0.677151		33.5787	0.675628		33.5786	0.674378
	33.5996	0.601458		33.5996	0.600829		33.5995	0.600938			33.5995	0.67769		33.5994	0.676164		33.5994	0.674901
	33.6204	0.6015		33.6203	0.600872		33.6203	0.600981			33.6202	0.678232		33.6202	0.676703		33.6202	0.675427
	33.6411	0.601544		33.6411	0.600915		33.6411	0.601024			33.641	0.678778		33.641	0.677245		33.641	0.675956
	33.6619	0.601587		33.6619	0.600959		33.6619	0.601067			33.6618	0.679326		33.6618	0.67779		33.6618	0.676488
	33.6827	0.60163		33.6827	0.601002		33.6827	0.601111			33.6826	0.679877		33.6826	0.678338		33.6826	0.677024
	33.7035	0.601674		33.7035	0.601046		33.7034	0.601154			33.7034	0.680431		33.7034	0.678889		33.7033	0.677562
	33.7243	0.601718		33.7242	0.60109		33.7242	0.601198			33.7242	0.680987		33.7241	0.679443		33.7241	0.678104
	33.7451	0.601761		33.745	0.601134		33.745	0.601242			33.7449	0.681548		33.7449	0.68		33.7449	0.678649
	33.7658	0.601806		33.7658	0.601179		33.7658	0.601286			33.7657	0.682111		33.7657	0.68056		33.7657	0.679197
	33.7866	0.60185		33.7866	0.601223		33.7866	0.601331			33.7865	0.682677		33.7865	0.681123		33.7865	0.679748
	33.8074	0.601895		33.8074	0.601268		33.8074	0.601375			33.8073	0.683246		33.8073	0.681689		33.8073	0.680303
	33.8282	0.60194		33.8282	0.601313		33.8282	0.60142			33.8281	0.683818		33.828	0.682259		33.828	0.68086
	33.849	0.601985		33.849	0.601358		33.8489	0.601465			33.8488	0.684393		33.8488	0.682831		33.8488	0.681421
	33.8698	0.60203		33.8697	0.601404		33.8697	0.601511			33.8696	0.684972		33.8696	0.683407		33.8696	0.681985
	33.8905	0.602075		33.8905	0.601449		33.8905	0.601556			33.8904	0.685554		33.8904	0.683986		33.8904	0.682553
	33.9113	0.602121		33.9113	0.601495		33.9113	0.601602			33.9112	0.686139		33.9112	0.684568		33.9112	0.683124
	33.9321	0.602167		33.9321	0.601541		33.9321	0.601648			33.932	0.686727		33.932	0.685154		33.9319	0.683698
	33.9529	0.602213		33.9529	0.601587		33.9528	0.601694			33.9528	0.687319		33.9528	0.685743		33.9527	0.684275
	33.9737	0.602259		33.9736	0.601634		33.9736	0.60174			33.9736	0.687914		33.9735	0.686335		33.9735	0.684856
	33.9945	0.602305		33.9944	0.60168		33.9944	0.601787			33.9943	0.688512		33.9943	0.686931		33.9943	0.68544
	34.0152	0.602352		34.0152	0.601727		34.0152	0.601834			34.0151	0.689114		34.0151	0.68753		34.0151	0.686028
	34.036	0.602399		34.036	0.601774		34.036	0.60188			34.0359	0.68972		34.0359	0.688132		34.0359	0.686619
	34.0568	0.602446		34.0568	0.601821		34.0568	0.601927			34.0567	0.690329		34.0567	0.688738		34.0566	0.687214
	34.0776	0.602493		34.0776	0.601869		34.0775	0.601975			34.0775	0.690942		34.0774	0.689347		34.0774	0.687812
	34.0984	0.60254		34.0983	0.601916		34.0983	0.602022			34.0982	0.691559		34.0982	0.68996		34.0982	0.688414
	34.1191	0.602588		34.1191	0.601964		34.1191	0.60207			34.119	0.692179		34.119	0.690577		34.119	0.689019
	34.1399	0.602635		34.1399	0.602012		34.1399	0.602118			34.1398	0.692803		34.1398	0.691196		34.1398	0.689628
	34.1607	0.602683		34.1607	0.60206		34.1607	0.602166			34.1606	0.693431		34.1606	0.691819		34.1606	0.69024
	34.1815	0.602731		34.1815	0.602109		34.1814	0.602215			34.1814	0.694062		34.1814	0.692446		34.1813	0.690856
	34.2023	0.60278		34.2023	0.602158		34.2022	0.602263			34.2022	0.694697		34.2021	0.693076		34.2021	0.691475
	34.2231	0.602828		34.223	0.602206		34.223	0.602312			34.2229	0.695336		34.2229	0.693709		34.2229	0.692098
	34.2438	0.602877		34.2438	0.602256		34.2438	0.602361			34.2437	0.695978		34.2437	0.694346		34.2437	0.692725
	34.2646	0.602926		34.2646	0.602305		34.2646	0.60241			34.2645	0.696624		34.2645	0.694986		34.2645	0.693355
	34.2854	0.602974		34.2854	0.602354		34.2854	0.602459			34.2853	0.697274		34.2853	0.69563		34.2852	0.69399
	34.3062	0.603024		34.3062	0.602404		34.3062	0.602509			34.3061	0.697927		34.306	0.696277		34.306	0.694627
	34.327	0.603073		34.3269	0.602454		34.3269	0.602559			34.3269	0.698584		34.3268	0.696928		34.3268	0.695269
	34.3478	0.603123		34.3477	0.602504		34.3477	0.602609			34.3476	0.699245		34.3476	0.697582		34.3476	0.695914
	34.3685	0.603173		34.3685	0.602555		34.3685	0.602659			34.3684	0.699909		34.3684	0.69824		34.3684	0.696563
	34.3893	0.603223		34.3893	0.602606		34.3893	0.60271			34.3892	0.700577		34.3892	0.698901		34.3892	0.697216
	34.4101	0.603274		34.4101	0.602657		34.4101	0.602761			34.41	0.701249		34.41	0.699566		34.4099	0.697872
	34.4309	0.603324		34.4309	0.602708		34.4308	0.602812			34.4308	0.701924		34.4307	0.700235		34.4307	0.698532
	34.4517	0.603375		34.4517	0.60276		34.4516	0.602863			34.4515	0.702603		34.4515	0.700907		34.4515	0.699195
	34.4725	0.603426		34.4724	0.602811		34.4724	0.602915			34.4723	0.703285		34.4723	0.701583		34.4723	0.699863
	34.4932	0.603478		34.4932	0.602863		34.4932	0.602967			34.4931	0.703971		34.4931	0.702262		34.4931	0.700534
	34.514	0.603529		34.514	0.602916		34.514	0.603019			34.5139	0.704661		34.5139	0.702945		34.5138	0.701209
	34.5348	0.603581		34.5348	0.602969		34.5348	0.603072			34.5347	0.705355		34.5346	0.703632		34.5346	0.701888
	34.5556	0.603633		34.5556	0.603021		34.5555	0.603124			34.5555	0.706053		34.5554	0.704322		34.5554	0.702571
	34.5764	0.603686		34.5763	0.603075		34.5763	0.603178			34.5762	0.706754		34.5762	0.705017		34.5762	0.703257
	34.5971	0.603738		34.5971	0.603128		34.5971	0.603231			34.597	0.707459		34.597	0.705716		34.597	0.703948
	34.6179	0.603791		34.6179	0.603182		34.6179	0.603285			34.6178	0.708168		34.6178	0.706418		34.6178	0.704642
	34.6387	0.603845		34.6387	0.603237		34.6387	0.603339			34.6386	0.708881		34.6386	0.707124		34.6385	0.70534
	34.6595	0.603898		34.6595	0.603291		34.6595	0.603393			34.6594	0.709597		34.6594	0.707835		34.6593	0.706043
	34.6803	0.603952		34.6803	0.603346		34.6802	0.603448			34.6801	0.710318		34.6801	0.70855		34.6801	0.706749
	34.7011	0.604006		34.701	0.603401		34.701	0.603503			34.7009	0.711042		34.7009	0.709268		34.7009	0.70746
	34.7219	0.604061		34.7218	0.603457		34.7218	0.603558			34.7217	0.711771		34.7217	0.709992		34.7217	0.708175
	34.7426	0.604115		34.7426	0.603513		34.7426	0.603614			34.7425	0.712503		34.7425	0.710719		34.7424	0.708895
	34.7634	0.60417		34.7634	0.603569		34.7634	0.603669			34.7633	0.71324		34.7633	0.711451		34.7632	0.709618
	34.7842	0.604226		34.7842	0.603626		34.7841	0.603726			34.7841	0.713981		34.784	0.712187		34.784	0.710347
	34.805	0.604281		34.8049	0.603683		34.8049	0.603782			34.8049	0.714726		34.8048	0.712928		34.8048	0.71108
	34.8258	0.604337		34.8257	0.60374		34.8257	0.603839			34.8256	0.715475		34.8256	0.713673		34.8256	0.711817
	34.8466	0.604394		34.8465	0.603798		34.8465	0.603897			34.8464	0.716228		34.8464	0.714423		34.8464	0.712559
	34.8673	0.60445		34.8673	0.603856		34.8673	0.603954			34.8672	0.716986		34.8672	0.715177		34.8672	0.713306
	34.8881	0.604507		34.8881	0.603914		34.8881	0.604012			34.888	0.717749		34.8879	0.715936		34.8879	0.714058
	34.9089	0.604564		34.9089	0.603973		34.9089	0.604071			34.9088	0.718516		34.9087	0.716701		34.9087	0.714814
	34.9297	0.604622		34.9297	0.604032		34.9296	0.60413			34.9295	0.719287		34.9295	0.71747		34.9295	0.715575
	34.9505	0.60468		34.9504	0.604092		34.9504	0.604189			34.9503	0.720063		34.9503	0.718244		34.9503	0.716341
	34.9712	0.604738		34.9712	0.604152		34.9712	0.604249			34.9711	0.720844		34.9711	0.719023		34.9711	0.717113
	34.992	0.604797		34.992	0.604212		34.992	0.604309			34.9919	0.721629		34.9919	0.719807		34.9918	0.717889
	35.0128	0.604856		35.0128	0.604273		35.0128	0.604369			35.0127	0.722419		35.0127	0.720595		35.0126	0.718669
	35.0336	0.604915		35.0336	0.604334		35.0335	0.60443			35.0335	0.723213		35.0334	0.721389		35.0334	0.719455
	35.0544	0.604975		35.0543	0.604395		35.0543	0.604491			35.0542	0.724012		35.0542	0.722188		35.0542	0.720245
	35.0752	0.605035		35.0751	0.604457		35.0751	0.604552			35.075	0.724815		35.075	0.722991		35.075	0.721041
	35.0959	0.605096		35.0959	0.604519		35.0959	0.604614			35.0958	0.725623		35.0958	0.723799		35.0958	0.721841
	35.1167	0.605157		35.1167	0.604581		35.1167	0.604677			35.1166	0.726436		35.1166	0.724612		35.1165	0.722646
	35.1375	0.605218		35.1375	0.604644		35.1375	0.60474			35.1374	0.727254		35.1373	0.72543		35.1373	0.723456
	35.1583	0.60528		35.1583	0.604708		35.1582	0.604803			35.1581	0.728075		35.1581	0.726253		35.1581	0.72427
	35.1791	0.605342		35.179	0.604771		35.179	0.604867			35.1789	0.728902		35.1789	0.727081		35.1789	0.725089
	35.1998	0.605404		35.1998	0.604835		35.1998	0.604931			35.1997	0.729733		35.1997	0.727913		35.1997	0.725912
	35.2206	0.605467		35.2206	0.6049		35.2206	0.604995			35.2205	0.730568		35.2205	0.72875		35.2204	0.72674
	35.2414	0.60553		35.2414	0.604964		35.2414	0.60506			35.2413	0.731408		35.2413	0.729591		35.2412	0.727573
	35.2622	0.605594		35.2622	0.60503		35.2621	0.605126			35.2621	0.732252		35.262	0.730437		35.262	0.72841
	35.283	0.605658		35.283	0.605095		35.2829	0.605191			35.2828	0.733101		35.2828	0.731287		35.2828	0.729251
	35.3038	0.605722		35.3037	0.605161		35.3037	0.605258			35.3036	0.733953		35.3036	0.732142		35.3036	0.730097
	35.3246	0.605787		35.3245	0.605227		35.3245	0.605324			35.3244	0.73481		35.3244	0.733001		35.3244	0.730946
	35.3453	0.605852		35.3453	0.605294		35.3453	0.605391			35.3452	0.735671		35.3452	0.733865		35.3451	0.7318
	35.3661	0.605917		35.3661	0.605361		35.3661	0.605459			35.366	0.736536		35.3659	0.734732		35.3659	0.732658
	35.3869	0.605983		35.3869	0.605429		35.3869	0.605526			35.3868	0.737405		35.3867	0.735603		35.3867	0.73352
	35.4077	0.60605		35.4077	0.605496		35.4076	0.605595			35.4075	0.738277		35.4075	0.736479		35.4075	0.734385
	35.4285	0.606116		35.4284	0.605565		35.4284	0.605663			35.4283	0.739153		35.4283	0.737358		35.4283	0.735254
	35.4492	0.606183		35.4492	0.605633		35.4492	0.605732			35.4491	0.740033		35.4491	0.73824		35.449	0.736127
	35.47	0.606251		35.47	0.605703		35.47	0.605801			35.4699	0.740915		35.4699	0.739126		35.4698	0.737004
	35.4908	0.606319		35.4908	0.605772		35.4908	0.605871			35.4907	0.741802		35.4906	0.740016		35.4906	0.737883
	35.5116	0.606387		35.5116	0.605842		35.5115	0.605941			35.5115	0.742691		35.5114	0.740908		35.5114	0.738766
	35.5324	0.606456		35.5324	0.605912		35.5323	0.606012			35.5322	0.743583		35.5322	0.741804		35.5322	0.739653
	35.5532	0.606526		35.5531	0.605983		35.5531	0.606082			35.553	0.744477		35.553	0.742703		35.553	0.740542
	35.5739	0.606595		35.5739	0.606054		35.5739	0.606154			35.5738	0.745375		35.5738	0.743605		35.5737	0.741435
	35.5947	0.606665		35.5947	0.606126		35.5947	0.606225			35.5946	0.746274		35.5945	0.744509		35.5945	0.742331
	35.6155	0.606736		35.6155	0.606198		35.6155	0.606297			35.6154	0.747177		35.6153	0.745416		35.6153	0.743229
	35.6363	0.606807		35.6363	0.60627		35.6362	0.60637			35.6362	0.748082		35.6361	0.746325		35.6361	0.744131
	35.6571	0.606878		35.657	0.606343		35.657	0.606443			35.6569	0.748989		35.6569	0.747237		35.6569	0.745035
	35.6779	0.60695		35.6778	0.606416		35.6778	0.606516			35.6777	0.749898		35.6777	0.748151		35.6777	0.745941
	35.6986	0.607022		35.6986	0.60649		35.6986	0.60659			35.6985	0.750809		35.6985	0.749067		35.6984	0.74685
	35.7194	0.607095		35.7194	0.606564		35.7194	0.606664			35.7193	0.751723		35.7193	0.749985		35.7192	0.747761
	35.7402	0.607168		35.7402	0.606639		35.7402	0.606738			35.7401	0.752638		35.74	0.750904		35.74	0.748675
	35.761	0.607242		35.761	0.606714		35.7609	0.606813			35.7608	0.753555		35.7608	0.751826		35.7608	0.74959
	35.7818	0.607316		35.7818	0.60679		35.7817	0.606888			35.7816	0.754473		35.7816	0.752748		35.7816	0.750507
	35.8026	0.607391		35.8025	0.606866		35.8025	0.606964			35.8024	0.755393		35.8024	0.753673		35.8023	0.751427
	35.8233	0.607466		35.8233	0.606942		35.8233	0.60704			35.8232	0.756314		35.8232	0.754598		35.8231	0.752348
	35.8441	0.607542		35.8441	0.607019		35.8441	0.607116			35.844	0.757236		35.8439	0.755524		35.8439	0.75327
	35.8649	0.607618		35.8649	0.607096		35.8648	0.607193			35.8648	0.758159		35.8647	0.756452		35.8647	0.754194
	35.8857	0.607694		35.8857	0.607174		35.8856	0.607271			35.8855	0.759083		35.8855	0.75738		35.8855	0.755119
	35.9065	0.607771		35.9064	0.607253		35.9064	0.607349			35.9063	0.760007		35.9063	0.758308		35.9063	0.756045
	35.9273	0.607849		35.9272	0.607331		35.9272	0.607427			35.9271	0.760932		35.9271	0.759237		35.9271	0.756972
	35.948	0.607927		35.948	0.607411		35.948	0.607506			35.9479	0.761858		35.9479	0.760166		35.9478	0.7579
	35.9688	0.608005		35.9688	0.60749		35.9688	0.607585			35.9687	0.762784		35.9686	0.761096		35.9686	0.758828
	35.9896	0.608084		35.9896	0.607571		35.9896	0.607665			35.9894	0.76371		35.9894	0.762025		35.9894	0.759756
	36.0104	0.608164		36.0104	0.607651		36.0103	0.607745			36.0102	0.764635		36.0102	0.762954		36.0102	0.760685
	36.0312	0.608244		36.0311	0.607732		36.0311	0.607826			36.031	0.76556		36.031	0.763882		36.031	0.761613
	36.0519	0.608324		36.0519	0.607814		36.0519	0.607907			36.0518	0.766485		36.0518	0.76481		36.0517	0.762541
	36.0727	0.608405		36.0727	0.607896		36.0727	0.607988			36.0726	0.767409		36.0725	0.765737		36.0725	0.763469
	36.0935	0.608486		36.0935	0.607979		36.0935	0.60807			36.0934	0.768332		36.0933	0.766663		36.0933	0.764397
	36.1143	0.608568		36.1143	0.608062		36.1142	0.608153			36.1141	0.769255		36.1141	0.767587		36.1141	0.765323
	36.1351	0.608651		36.135	0.608146		36.135	0.608236			36.1349	0.770176		36.1349	0.768511		36.1349	0.766248
	36.1559	0.608734		36.1558	0.60823		36.1558	0.60832			36.1557	0.771095		36.1557	0.769432		36.1557	0.767173
	36.1767	0.608817		36.1766	0.608315		36.1766	0.608404			36.1765	0.772013		36.1765	0.770351		36.1764	0.768095
	36.1974	0.608901		36.1974	0.6084		36.1974	0.608489			36.1973	0.772929		36.1972	0.771269		36.1972	0.769017
	36.2182	0.608985		36.2182	0.608486		36.2182	0.608574			36.2181	0.773843		36.218	0.772184		36.218	0.769936
	36.239	0.60907		36.239	0.608572		36.2389	0.60866			36.2388	0.774754		36.2388	0.773096		36.2388	0.770853
	36.2598	0.609155		36.2597	0.608659		36.2597	0.608746			36.2596	0.775663		36.2596	0.774006		36.2596	0.771769
	36.2806	0.609241		36.2805	0.608746		36.2805	0.608833			36.2804	0.77657		36.2804	0.774913		36.2803	0.772682
	36.3013	0.609328		36.3013	0.608834		36.3013	0.60892			36.3012	0.777474		36.3012	0.775817		36.3011	0.773592
	36.3221	0.609414		36.3221	0.608923		36.3221	0.609008			36.322	0.778374		36.3219	0.776718		36.3219	0.7745
	36.3429	0.609502		36.3429	0.609012		36.3429	0.609097			36.3428	0.779271		36.3427	0.777615		36.3427	0.775405
	36.3637	0.609589		36.3637	0.609101		36.3636	0.609186			36.3635	0.780165		36.3635	0.778509		36.3635	0.776307
	36.3845	0.609678		36.3845	0.609191		36.3844	0.609275			36.3843	0.781056		36.3843	0.779399		36.3843	0.777206
	36.4053	0.609766		36.4052	0.609282		36.4052	0.609366			36.4051	0.781942		36.4051	0.780286		36.405	0.778101
	36.426	0.609856		36.426	0.609373		36.426	0.609456			36.4259	0.782825		36.4258	0.781169		36.4258	0.778993
	36.4468	0.609945		36.4468	0.609465		36.4468	0.609548			36.4467	0.783703		36.4466	0.782047		36.4466	0.779882
	36.4676	0.610036		36.4676	0.609557		36.4676	0.60964			36.4674	0.784577		36.4674	0.782922		36.4674	0.780766
	36.4884	0.610126		36.4884	0.60965		36.4883	0.609732			36.4882	0.785447		36.4882	0.783793		36.4882	0.781647
	36.5092	0.610218		36.5091	0.609744		36.5091	0.609826			36.509	0.786312		36.509	0.784659		36.5089	0.782524
	36.5299	0.610309		36.5299	0.609838		36.5299	0.609919			36.5298	0.787173		36.5298	0.78552		36.5297	0.783397
	36.5507	0.610402		36.5507	0.609933		36.5507	0.610014			36.5506	0.788029		36.5506	0.786378		36.5505	0.784265
	36.5715	0.610495		36.5715	0.610028		36.5715	0.610109			36.5714	0.78888		36.5713	0.78723		36.5713	0.78513
	36.5923	0.610588		36.5923	0.610124		36.5922	0.610205			36.5921	0.789726		36.5921	0.788078		36.5921	0.785989
	36.6131	0.610682		36.6131	0.610221		36.613	0.610301			36.6129	0.790567		36.6129	0.788921		36.6129	0.786844
	36.6339	0.610776		36.6338	0.610318		36.6338	0.610398			36.6337	0.791403		36.6337	0.789758		36.6337	0.787695
	36.6546	0.610871		36.6546	0.610416		36.6546	0.610495			36.6545	0.792234		36.6545	0.790591		36.6544	0.78854
	36.6754	0.610966		36.6754	0.610515		36.6754	0.610594			36.6753	0.793059		36.6752	0.791418		36.6752	0.789381
	36.6962	0.611062		36.6962	0.610614		36.6962	0.610692			36.696	0.793879		36.696	0.79224		36.696	0.790217
	36.717	0.611159		36.717	0.610714		36.7169	0.610792			36.7168	0.794693		36.7168	0.793057		36.7168	0.791047
	36.7378	0.611256		36.7377	0.610815		36.7377	0.610892			36.7376	0.795502		36.7376	0.793867		36.7376	0.791873
	36.7586	0.611354		36.7585	0.610916		36.7585	0.610993			36.7584	0.796305		36.7584	0.794673		36.7583	0.792693
	36.7794	0.611452		36.7793	0.611018		36.7793	0.611094			36.7792	0.797103		36.7792	0.795472		36.7791	0.793507
	36.8001	0.611551		36.8001	0.61112		36.8001	0.611196			36.8	0.797895		36.7999	0.796266		36.7999	0.794317
	36.8209	0.61165		36.8209	0.611224		36.8209	0.611299			36.8207	0.798681		36.8207	0.797054		36.8207	0.795121
	36.8417	0.61175		36.8417	0.611328		36.8416	0.611402			36.8415	0.799461		36.8415	0.797836		36.8415	0.795919
	36.8625	0.611851		36.8625	0.611433		36.8624	0.611506			36.8623	0.800235		36.8623	0.798612		36.8623	0.796712
	36.8833	0.611952		36.8832	0.611538		36.8832	0.611611			36.8831	0.801004		36.8831	0.799381		36.883	0.797499
	36.904	0.612054		36.904	0.611644		36.904	0.611716			36.9039	0.801767		36.9038	0.800145		36.9038	0.79828
	36.9248	0.612156		36.9248	0.611751		36.9248	0.611822			36.9247	0.802523		36.9246	0.800903		36.9246	0.799056
	36.9456	0.612259		36.9456	0.611859		36.9455	0.611929			36.9454	0.803274		36.9454	0.801655		36.9454	0.799825
	36.9664	0.612363		36.9664	0.611967		36.9663	0.612037			36.9662	0.804018		36.9662	0.802401		36.9662	0.800589
	36.9872	0.612467		36.9871	0.612076		36.9871	0.612145			36.987	0.804756		36.987	0.80314		36.987	0.801347
	37.008	0.612572		37.0079	0.612186		37.0079	0.612254			37.0078	0.805488		37.0078	0.803874		37.0077	0.802099
	37.0287	0.612678		37.0287	0.612297		37.0287	0.612363			37.0286	0.806214		37.0285	0.804601		37.0285	0.802845
	37.0495	0.612784		37.0495	0.612408		37.0495	0.612474			37.0493	0.806933		37.0493	0.805322		37.0493	0.803585
	37.0703	0.612891		37.0703	0.61252		37.0703	0.612584			37.0701	0.807647		37.0701	0.806036		37.0701	0.804318
	37.0911	0.612999		37.0911	0.612633		37.091	0.612696			37.0909	0.808354		37.0909	0.806744		37.0909	0.805045
	37.1119	0.613107		37.1118	0.612746		37.1118	0.612809			37.1117	0.809055		37.1117	0.807446		37.1116	0.805766
	37.1327	0.613217		37.1326	0.612861		37.1326	0.612922			37.1325	0.809749		37.1324	0.808142		37.1324	0.80648
	37.1534	0.613326		37.1534	0.612976		37.1534	0.613036			37.1533	0.810437		37.1532	0.808832		37.1532	0.807187
	37.1742	0.613437		37.1742	0.613091		37.1742	0.61315			37.1741	0.811118		37.174	0.809515		37.174	0.807888
	37.195	0.613548		37.195	0.613208		37.1949	0.613266			37.1948	0.811794		37.1948	0.810192		37.1948	0.808582
	37.2158	0.61366		37.2158	0.613325		37.2157	0.613381			37.2156	0.812462		37.2156	0.810862		37.2156	0.80927
	37.2366	0.613773		37.2365	0.613443		37.2365	0.613498			37.2364	0.813125		37.2364	0.811526		37.2363	0.809951
	37.2574	0.613887		37.2573	0.613562		37.2573	0.613616			37.2572	0.81378		37.2572	0.812184		37.2571	0.810625
	37.2781	0.614001		37.2781	0.613682		37.2781	0.613734			37.278	0.814429		37.2779	0.812835		37.2779	0.811292
	37.2989	0.614116		37.2989	0.613803		37.2989	0.613853			37.2987	0.815071		37.2987	0.81348		37.2987	0.811953
	37.3197	0.614232		37.3197	0.613924		37.3196	0.613973			37.3195	0.815707		37.3195	0.814118		37.3195	0.812607
	37.3405	0.614349		37.3404	0.614046		37.3404	0.614093			37.3403	0.816336		37.3403	0.81475		37.3402	0.813254
	37.3613	0.614466		37.3612	0.614169		37.3612	0.614214			37.3611	0.816958		37.3611	0.815375		37.361	0.813894
	37.382	0.614584		37.382	0.614293		37.382	0.614336			37.3819	0.817574		37.3818	0.815994		37.3818	0.814528
	37.4028	0.614704		37.4028	0.614417		37.4028	0.614459			37.4027	0.818183		37.4026	0.816607		37.4026	0.815155
	37.4236	0.614824		37.4236	0.614543		37.4236	0.614583			37.4234	0.818786		37.4234	0.817213		37.4234	0.815775
	37.4444	0.614945		37.4444	0.614669		37.4443	0.614707			37.4442	0.819381		37.4442	0.817813		37.4442	0.816388
	37.4652	0.615066		37.4652	0.614797		37.4651	0.614832			37.465	0.819971		37.465	0.818407		37.4649	0.816995
	37.486	0.615189		37.4859	0.614925		37.4859	0.614958			37.4858	0.820553		37.4858	0.818995		37.4857	0.817595
	37.5067	0.615313		37.5067	0.615054		37.5067	0.615085			37.5066	0.821129		37.5065	0.819577		37.5065	0.818188
	37.5275	0.615437		37.5275	0.615184		37.5275	0.615213			37.5273	0.821699		37.5273	0.820153		37.5273	0.818775
	37.5483	0.615562		37.5483	0.615315		37.5483	0.615341			37.5481	0.822262		37.5481	0.820722		37.5481	0.819355
	37.5691	0.615689		37.5691	0.615447		37.569	0.615471			37.5689	0.822818		37.5689	0.821286		37.5689	0.819929
	37.5899	0.615816		37.5898	0.61558		37.5898	0.615601			37.5897	0.823368		37.5897	0.821844		37.5896	0.820497
	37.6107	0.615945		37.6106	0.615714		37.6106	0.615733			37.6105	0.823913		37.6105	0.822396		37.6104	0.821058
	37.6314	0.616074		37.6314	0.615849		37.6314	0.615865			37.6313	0.82445		37.6312	0.822941		37.6312	0.821613
	37.6522	0.616205		37.6522	0.615986		37.6522	0.615998			37.6521	0.824982		37.652	0.823482		37.652	0.822162
	37.673	0.616336		37.673	0.616123		37.673	0.616133			37.6728	0.825508		37.6728	0.824016		37.6728	0.822705
	37.6938	0.616469		37.6938	0.616262		37.6937	0.616268			37.6936	0.826028		37.6936	0.824544		37.6936	0.823243
	37.7146	0.616603		37.7145	0.616402		37.7145	0.616405			37.7144	0.826542		37.7144	0.825067		37.7143	0.823774
	37.7354	0.616738		37.7353	0.616543		37.7353	0.616543			37.7352	0.82705		37.7351	0.825584		37.7351	0.824299
	37.7561	0.616874		37.7561	0.616685		37.7561	0.616682			37.756	0.827553		37.7559	0.826095		37.7559	0.824819
	37.7769	0.617012		37.7769	0.616829		37.7769	0.616822			37.7767	0.82805		37.7767	0.826601		37.7767	0.825333
	37.7977	0.617151		37.7977	0.616974		37.7976	0.616964			37.7975	0.828542		37.7975	0.827101		37.7975	0.82584
	37.8185	0.617291		37.8185	0.617121		37.8184	0.617107			37.8183	0.829028		37.8183	0.827595		37.8182	0.826343
	37.8393	0.617433		37.8392	0.617269		37.8392	0.617251			37.8391	0.82951		37.8391	0.828084		37.839	0.826839
	37.8601	0.617577		37.86	0.617419		37.86	0.617397			37.8599	0.829986		37.8598	0.828567		37.8598	0.82733
	37.8808	0.617722		37.8808	0.617571		37.8808	0.617545			37.8807	0.830456		37.8806	0.829045		37.8806	0.827816
	37.9016	0.617868		37.9016	0.617724		37.9016	0.617694			37.9014	0.830922		37.9014	0.829517		37.9014	0.828295
	37.9224	0.618016		37.9224	0.617879		37.9223	0.617845			37.9222	0.831382		37.9222	0.829984		37.9222	0.828769
	37.9432	0.618166		37.9432	0.618036		37.9431	0.617997			37.943	0.831837		37.943	0.830445		37.9429	0.829238
	37.964	0.618318		37.9639	0.618195		37.9639	0.618151			37.9638	0.832287		37.9637	0.830901		37.9637	0.829701
	37.9847	0.618471		37.9847	0.618355		37.9847	0.618308			37.9846	0.832732		37.9845	0.831352		37.9845	0.830159
	38.0055	0.618627		38.0055	0.618518		38.0055	0.618466			38.0053	0.833172		38.0053	0.831797		38.0053	0.830611
	38.0263	0.618784		38.0263	0.618684		38.0263	0.618626			38.0261	0.833607		38.0261	0.832237		38.0261	0.831058
	38.0471	0.618944		38.0471	0.618851		38.047	0.618788			38.0469	0.834037		38.0469	0.832671		38.0468	0.831499
	38.0679	0.619105		38.0678	0.619021		38.0678	0.618953			38.0677	0.834462		38.0677	0.8331		38.0676	0.831936
	38.0887	0.619269		38.0886	0.619193		38.0886	0.61912			38.0885	0.834883		38.0884	0.833524		38.0884	0.832367
	38.1095	0.619436		38.1094	0.619368		38.1094	0.619289			38.1093	0.835298		38.1092	0.833943		38.1092	0.832793
	38.1302	0.619605		38.1302	0.619545		38.1302	0.619461			38.13	0.835709		38.13	0.834357		38.13	0.833215
	38.151	0.619776		38.151	0.619725		38.151	0.619635			38.1508	0.836115		38.1508	0.834765		38.1508	0.833631
	38.1718	0.61995		38.1718	0.619908		38.1717	0.619812			38.1716	0.836516		38.1716	0.835169		38.1715	0.834042
	38.1926	0.620127		38.1925	0.620094		38.1925	0.619992			38.1924	0.836912		38.1924	0.835568		38.1923	0.834448
	38.2134	0.620306		38.2133	0.620283		38.2133	0.620174			38.2132	0.837304		38.2131	0.835961		38.2131	0.83485
	38.2341	0.620489		38.2341	0.620475		38.2341	0.62036			38.234	0.837691		38.2339	0.83635		38.2339	0.835246
	38.2549	0.620674		38.2549	0.62067		38.2549	0.620549			38.2547	0.838073		38.2547	0.836734		38.2547	0.835638
	38.2757	0.620863		38.2757	0.620868		38.2756	0.620741			38.2755	0.838451		38.2755	0.837113		38.2754	0.836025
	38.2965	0.621055		38.2965	0.62107		38.2964	0.620936			38.2963	0.838824		38.2963	0.837488		38.2962	0.836407
	38.3173	0.62125		38.3173	0.621276		38.3172	0.621134			38.3171	0.839193		38.3171	0.837858		38.317	0.836785
	38.3381	0.621449		38.338	0.621485		38.338	0.621336			38.3379	0.839557		38.3378	0.838223		38.3378	0.837158
	38.3588	0.621651		38.3588	0.621698		38.3588	0.621542			38.3586	0.839917		38.3586	0.838584		38.3586	0.837526
	38.3796	0.621857		38.3796	0.621914		38.3796	0.621751			38.3794	0.840273		38.3794	0.83894		38.3794	0.83789
	38.4004	0.622067		38.4004	0.622135		38.4003	0.621965			38.4002	0.840624		38.4002	0.839291		38.4001	0.838249
	38.4212	0.622281		38.4212	0.62236		38.4211	0.622182			38.421	0.840972		38.421	0.839639		38.4209	0.838604
	38.442	0.622498		38.4419	0.622589		38.4419	0.622403			38.4418	0.841315		38.4417	0.839982		38.4417	0.838955
	38.4628	0.622721		38.4627	0.622822		38.4627	0.622629			38.4626	0.841654		38.4625	0.840321		38.4625	0.839301
	38.4835	0.622947		38.4835	0.62306		38.4835	0.622858			38.4834	0.841989		38.4833	0.840656		38.4833	0.839643
	38.5043	0.623177		38.5043	0.623302		38.5043	0.623093			38.5041	0.84232		38.5041	0.840987		38.5041	0.839981
	38.5251	0.623413		38.5251	0.623549		38.525	0.623332			38.5249	0.842647		38.5249	0.841314		38.5248	0.840315
	38.5459	0.623653		38.5459	0.623801		38.5458	0.623575			38.5457	0.842971		38.5457	0.841637		38.5456	0.840645
	38.5667	0.623897		38.5666	0.624058		38.5666	0.623824			38.5665	0.843291		38.5664	0.841956		38.5664	0.840971
	38.5874	0.624147		38.5874	0.62432		38.5874	0.624077			38.5873	0.843607		38.5872	0.842272		38.5872	0.841293
	38.6082	0.624402		38.6082	0.624587		38.6082	0.624336			38.608	0.84392		38.608	0.842584		38.608	0.841612
	38.629	0.624661		38.629	0.624859		38.629	0.6246			38.6288	0.844229		38.6288	0.842893		38.6287	0.841927
	38.6498	0.624927		38.6498	0.625137		38.6497	0.624869			38.6496	0.844534		38.6496	0.843198		38.6495	0.842239
	38.6706	0.625197		38.6705	0.62542		38.6705	0.625144			38.6704	0.844837		38.6703	0.8435		38.6703	0.842548
	38.6914	0.625473		38.6913	0.62571		38.6913	0.625424			38.6912	0.845136		38.6911	0.843798		38.6911	0.842853
	38.7122	0.625756		38.7121	0.626005		38.7121	0.62571			38.712	0.845432		38.7119	0.844093		38.7119	0.843155
	38.7329	0.626043		38.7329	0.626306		38.7329	0.626002			38.7327	0.845725		38.7327	0.844385		38.7327	0.843454
	38.7537	0.626337		38.7537	0.626613		38.7537	0.6263			38.7535	0.846015		38.7535	0.844674		38.7535	0.84375
	38.7745	0.626637		38.7745	0.626926		38.7744	0.626604			38.7743	0.846302		38.7743	0.84496		38.7742	0.844043
	38.7953	0.626944		38.7953	0.627246		38.7952	0.626915			38.7951	0.846586		38.7951	0.845242		38.795	0.844333
	38.8161	0.627257		38.816	0.627573		38.816	0.627232			38.8159	0.846868		38.8158	0.845522		38.8158	0.84462
	38.8368	0.627576		38.8368	0.627906		38.8368	0.627555			38.8366	0.847147		38.8366	0.845798		38.8366	0.844904
	38.8576	0.627903		38.8576	0.628246		38.8576	0.627886			38.8574	0.847422		38.8574	0.846072		38.8574	0.845186
	38.8784	0.628236		38.8784	0.628593		38.8783	0.628223			38.8782	0.847696		38.8782	0.846343		38.8781	0.845465
	38.8992	0.628576		38.8992	0.628947		38.8991	0.628567			38.899	0.847966		38.899	0.84661		38.8989	0.845741
	38.92	0.628923		38.9199	0.629309		38.9199	0.628919			38.9198	0.848235		38.9197	0.846875		38.9197	0.846014
	38.9408	0.629278		38.9407	0.629678		38.9407	0.629277			38.9406	0.8485		38.9405	0.847137		38.9405	0.846285
	38.9615	0.62964		38.9615	0.630054		38.9615	0.629644			38.9613	0.848764		38.9613	0.847397		38.9613	0.846553
	38.9823	0.63001		38.9823	0.630439		38.9823	0.630017			38.9821	0.849024		38.9821	0.847653		38.9821	0.846818
	39.0031	0.630387		39.0031	0.630831		39.003	0.630399			39.0029	0.849283		39.0029	0.847907		39.0028	0.847081
	39.0239	0.630773		39.0239	0.631231		39.0238	0.630788			39.0237	0.849538		39.0237	0.848158		39.0236	0.847341
	39.0447	0.631166		39.0446	0.631639		39.0446	0.631186			39.0445	0.849792		39.0444	0.848406		39.0444	0.847599
	39.0655	0.631568		39.0654	0.632055		39.0654	0.631592			39.0652	0.850043		39.0652	0.848652		39.0652	0.847854
	39.0862	0.631978		39.0862	0.632481		39.0862	0.632006			39.086	0.850291		39.086	0.848896		39.086	0.848107
	39.107	0.632396		39.107	0.632914		39.107	0.632428			39.1068	0.850538		39.1068	0.849136		39.1067	0.848357
	39.1278	0.632823		39.1278	0.633356		39.1277	0.632859			39.1276	0.850781		39.1276	0.849375		39.1275	0.848605
	39.1486	0.633259		39.1486	0.633807		39.1485	0.633299			39.1484	0.851022		39.1484	0.849611		39.1483	0.84885
	39.1694	0.633703		39.1693	0.634267		39.1693	0.633748			39.1692	0.851261		39.1691	0.849844		39.1691	0.849093
	39.1902	0.634157		39.1901	0.634736		39.1901	0.634205			39.19	0.851497		39.1899	0.850075		39.1899	0.849333
	39.2109	0.634619		39.2109	0.635215		39.2109	0.634672			39.2107	0.851731		39.2107	0.850303		39.2107	0.849571
	39.2317	0.635091		39.2317	0.635702		39.2317	0.635148			39.2315	0.851962		39.2315	0.85053		39.2314	0.849806
	39.2525	0.635572		39.2525	0.6362		39.2524	0.635633			39.2523	0.852191		39.2523	0.850754		39.2522	0.850039
	39.2733	0.636062		39.2732	0.636706		39.2732	0.636128			39.2731	0.852417		39.273	0.850975		39.273	0.850269
	39.2941	0.636563		39.294	0.637223		39.294	0.636633			39.2939	0.852641		39.2938	0.851194		39.2938	0.850497
	39.3148	0.637072		39.3148	0.637749		39.3148	0.637147			39.3146	0.852862		39.3146	0.851411		39.3146	0.850722
	39.3356	0.637592		39.3356	0.638286		39.3356	0.637671			39.3354	0.85308		39.3354	0.851626		39.3353	0.850945
	39.3564	0.638121		39.3564	0.638832		39.3563	0.638205			39.3562	0.853297		39.3562	0.851838		39.3561	0.851165
	39.3772	0.638661		39.3772	0.639389		39.3771	0.638749			39.377	0.85351		39.377	0.852048		39.3769	0.851383
	39.398	0.63921		39.398	0.639956		39.3979	0.639303			39.3978	0.853722		39.3977	0.852257		39.3977	0.851599
	39.4188	0.63977		39.4187	0.640533		39.4187	0.639867			39.4186	0.853931		39.4185	0.852463		39.4185	0.851812
	39.4395	0.64034		39.4395	0.641121		39.4395	0.640442			39.4393	0.854137		39.4393	0.852667		39.4393	0.852023
	39.4603	0.640921		39.4603	0.641719		39.4603	0.641027			39.4601	0.854342		39.4601	0.852869		39.4601	0.852232
	39.4811	0.641512		39.4811	0.642328		39.481	0.641623			39.4809	0.854544		39.4809	0.85307		39.4808	0.852439
	39.5019	0.642113		39.5019	0.642947		39.5018	0.642229			39.5017	0.854744		39.5016	0.853268		39.5016	0.852644
	39.5227	0.642725		39.5226	0.643578		39.5226	0.642846			39.5225	0.854941		39.5224	0.853465		39.5224	0.852847
	39.5435	0.643348		39.5434	0.644219		39.5434	0.643474			39.5433	0.855137		39.5432	0.85366		39.5432	0.853047
	39.5643	0.643982		39.5642	0.644871		39.5642	0.644113			39.564	0.85533		39.564	0.853853		39.564	0.853246
	39.585	0.644626		39.585	0.645535		39.585	0.644763			39.5848	0.855522		39.5848	0.854044		39.5847	0.853443
	39.6058	0.645282		39.6058	0.646209		39.6057	0.645423			39.6056	0.855711		39.6056	0.854235		39.6055	0.853638
	39.6266	0.645948		39.6266	0.646895		39.6265	0.646095			39.6264	0.855898		39.6263	0.854423		39.6263	0.853831
	39.6474	0.646626		39.6473	0.647592		39.6473	0.646778			39.6472	0.856084		39.6471	0.85461		39.6471	0.854022
	39.6682	0.647314		39.6681	0.6483		39.6681	0.647471			39.6679	0.856267		39.6679	0.854796		39.6679	0.854211
	39.6889	0.648014		39.6889	0.649019		39.6889	0.648177			39.6887	0.856449		39.6887	0.85498		39.6887	0.854399
	39.7097	0.648725		39.7097	0.649749		39.7097	0.648893			39.7095	0.856629		39.7095	0.855164		39.7094	0.854585
	39.7305	0.649447		39.7305	0.650491		39.7304	0.649621			39.7303	0.856807		39.7303	0.855346		39.7302	0.854769
	39.7513	0.65018		39.7513	0.651245		39.7512	0.65036			39.7511	0.856984		39.751	0.855527		39.751	0.854952
	39.7721	0.650925		39.772	0.652009		39.772	0.65111			39.7719	0.857158		39.7718	0.855707		39.7718	0.855133
	39.7929	0.65168		39.7928	0.652785		39.7928	0.651872			39.7926	0.857332		39.7926	0.855885		39.7926	0.855313
	39.8136	0.652447		39.8136	0.653573		39.8136	0.652645			39.8134	0.857504		39.8134	0.856063		39.8133	0.855491
	39.8344	0.653226		39.8344	0.654371		39.8344	0.653429			39.8342	0.857674		39.8342	0.85624		39.8341	0.855668
	39.8552	0.654015		39.8552	0.655182		39.8551	0.654225			39.855	0.857843		39.855	0.856415		39.8549	0.855844
	39.876	0.654816		39.876	0.656003		39.8759	0.655032			39.8758	0.85801		39.8757	0.856589		39.8757	0.856018
	39.8968	0.655629		39.8967	0.656836		39.8967	0.65585			39.8965	0.858177		39.8965	0.856762		39.8965	0.856191
	39.9175	0.656452		39.9175	0.657681		39.9175	0.65668			39.9173	0.858341		39.9173	0.856934		39.9173	0.856362
	39.9383	0.657287		39.9383	0.658536		39.9383	0.657521			39.9381	0.858505		39.9381	0.857104		39.938	0.856533
	39.9591	0.658133		39.9591	0.659403		39.959	0.658374			39.9589	0.858666		39.9589	0.857273		39.9588	0.856701
	39.9799	0.65899		39.9799	0.660281		39.9798	0.659238			39.9797	0.858827		39.9796	0.857441		39.9796	0.856869
	40.0007	0.659859		40.0007	0.66117		40.0006	0.660113			40.0005	0.858987		40.0004	0.857607		40.0004	0.857035
	40.0215	0.660738		40.0214	0.662071		40.0214	0.660999			40.0213	0.859145		40.0212	0.857773		40.0212	0.8572
	40.0423	0.661629		40.0422	0.662982		40.0422	0.661896			40.042	0.859302		40.042	0.857936		40.0419	0.857363
	40.063	0.66253		40.063	0.663905		40.063	0.662804			40.0628	0.859457		40.0628	0.858099		40.0627	0.857526
	40.0838	0.663443		40.0838	0.664838		40.0837	0.663723			40.0836	0.859612		40.0836	0.85826		40.0835	0.857687
	40.1046	0.664366		40.1046	0.665782		40.1045	0.664654			40.1044	0.859765		40.1043	0.85842		40.1043	0.857847
	40.1254	0.665301		40.1253	0.666737		40.1253	0.665594			40.1252	0.859917		40.1251	0.858579		40.1251	0.858005
	40.1462	0.666246		40.1461	0.667703		40.1461	0.666546			40.1459	0.860067		40.1459	0.858736		40.1459	0.858163
	40.1669	0.667202		40.1669	0.66868		40.1669	0.667509			40.1667	0.860217		40.1667	0.858891		40.1666	0.858319
	40.1877	0.668168		40.1877	0.669667		40.1877	0.668482			40.1875	0.860365		40.1875	0.859046		40.1874	0.858474
	40.2085	0.669145		40.2085	0.670664		40.2084	0.669465			40.2083	0.860512		40.2082	0.859198		40.2082	0.858628
	40.2293	0.670132		40.2293	0.671672		40.2292	0.670459			40.2291	0.860658		40.229	0.859349		40.229	0.85878
	40.2501	0.67113		40.25	0.67269		40.25	0.671464			40.2499	0.860803		40.2498	0.859499		40.2498	0.858931
	40.2709	0.672137		40.2708	0.673717		40.2708	0.672478			40.2706	0.860946		40.2706	0.859647		40.2706	0.859082
	40.2916	0.673155		40.2916	0.674755		40.2916	0.673503			40.2914	0.861089		40.2914	0.859793		40.2913	0.85923
	40.3124	0.674183		40.3124	0.675803		40.3124	0.674537			40.3122	0.861229		40.3122	0.859938		40.3121	0.859378
	40.3332	0.67522		40.3332	0.67686		40.3331	0.675582			40.333	0.861369		40.3329	0.860081		40.3329	0.859524
	40.354	0.676268		40.3539	0.677927		40.3539	0.676636			40.3538	0.861507		40.3537	0.860223		40.3537	0.859669
	40.3748	0.677325		40.3747	0.679003		40.3747	0.677699			40.3745	0.861645		40.3745	0.860363		40.3745	0.859813
	40.3956	0.678391		40.3955	0.680089		40.3955	0.678772			40.3953	0.861781		40.3953	0.860501		40.3952	0.859955
	40.4163	0.679467		40.4163	0.681184		40.4163	0.679854			40.4161	0.861915		40.4161	0.860638		40.416	0.860096
	40.4371	0.680552		40.4371	0.682287		40.437	0.680946			40.4369	0.862049		40.4369	0.860774		40.4368	0.860236
	40.4579	0.681646		40.4579	0.6834		40.4578	0.682046			40.4577	0.862182		40.4576	0.860908		40.4576	0.860374
	40.4787	0.682748		40.4787	0.68452		40.4786	0.683155			40.4785	0.862313		40.4784	0.861041		40.4784	0.860511
	40.4995	0.68386		40.4994	0.68565		40.4994	0.684272			40.4992	0.862444		40.4992	0.861173		40.4992	0.860647
	40.5203	0.68498		40.5202	0.686787		40.5202	0.685399			40.52	0.862574		40.52	0.861303		40.52	0.860781
	40.541	0.686108		40.541	0.687933		40.541	0.686533			40.5408	0.862703		40.5408	0.861432		40.5407	0.860915
	40.5618	0.687245		40.5618	0.689087		40.5617	0.687675			40.5616	0.862831		40.5615	0.86156		40.5615	0.861047
	40.5826	0.688389		40.5826	0.690248		40.5825	0.688826			40.5824	0.862959		40.5823	0.861687		40.5823	0.861178
	40.6034	0.689541		40.6033	0.691417		40.6033	0.689984			40.6032	0.863086		40.6031	0.861812		40.6031	0.861308
	40.6242	0.690701		40.6241	0.692593		40.6241	0.691149			40.6239	0.863212		40.6239	0.861937		40.6239	0.861438
	40.645	0.691869		40.6449	0.693776		40.6449	0.692322			40.6447	0.863337		40.6447	0.86206		40.6446	0.861566
	40.6657	0.693043		40.6657	0.694966		40.6657	0.693503			40.6655	0.863462		40.6655	0.862183		40.6654	0.861693
	40.6865	0.694225		40.6865	0.696163		40.6864	0.69469			40.6863	0.863586		40.6862	0.862305		40.6862	0.86182
	40.7073	0.695414		40.7073	0.697367		40.7072	0.695883			40.7071	0.863709		40.707	0.862426		40.707	0.861946
	40.7281	0.696609		40.7281	0.698576		40.728	0.697084			40.7278	0.863832		40.7278	0.862546		40.7278	0.86207
	40.7489	0.69781		40.7488	0.699792		40.7488	0.69829			40.7486	0.863954		40.7486	0.862665		40.7486	0.862195
	40.7696	0.699018		40.7696	0.701013		40.7696	0.699503			40.7694	0.864076		40.7694	0.862783		40.7693	0.862318
	40.7904	0.700232		40.7904	0.702241		40.7904	0.700721			40.7902	0.864197		40.7902	0.862901		40.7901	0.862441
	40.8112	0.701452		40.8112	0.703473		40.8111	0.701946			40.811	0.864317		40.8109	0.863018		40.8109	0.862563
	40.832	0.702677		40.832	0.704711		40.8319	0.703175			40.8318	0.864438		40.8317	0.863135		40.8317	0.862685
	40.8528	0.703908		40.8527	0.705953		40.8527	0.70441			40.8526	0.864557		40.8525	0.863251		40.8525	0.862805
	40.8736	0.705144		40.8735	0.707201		40.8735	0.70565			40.8733	0.864676		40.8733	0.863366		40.8732	0.862926
	40.8944	0.706384		40.8943	0.708452		40.8943	0.706895			40.8941	0.864795		40.8941	0.86348		40.894	0.863045
	40.9151	0.707629		40.9151	0.709708		40.9151	0.708144			40.9149	0.864913		40.9149	0.863595		40.9148	0.863164
	40.9359	0.708879		40.9359	0.710968		40.9358	0.709397			40.9357	0.865031		40.9356	0.863708		40.9356	0.863282
	40.9567	0.710133		40.9567	0.712232		40.9566	0.710655			40.9565	0.865148		40.9564	0.863821		40.9564	0.8634
	40.9775	0.711391		40.9774	0.713499		40.9774	0.711916			40.9772	0.865265		40.9772	0.863934		40.9772	0.863517
	40.9983	0.712653		40.9982	0.714769		40.9982	0.713181			40.998	0.865381		40.998	0.864046		40.9979	0.863634
	41.019	0.713918		41.019	0.716043		41.019	0.714449			41.0188	0.865497		41.0188	0.864157		41.0187	0.86375
	41.0398	0.715186		41.0398	0.717319		41.0397	0.71572			41.0396	0.865612		41.0395	0.864268		41.0395	0.863865
	41.0606	0.716458		41.0606	0.718598		41.0605	0.716994			41.0604	0.865727		41.0603	0.864379		41.0603	0.86398
	41.0814	0.717732		41.0814	0.719879		41.0813	0.718271			41.0812	0.865841		41.0811	0.864488		41.0811	0.864095
	41.1022	0.719009		41.1021	0.721162		41.1021	0.719549			41.1019	0.865954		41.1019	0.864598		41.1018	0.864209
	41.123	0.720288		41.1229	0.722446		41.1229	0.72083			41.1227	0.866067		41.1227	0.864706		41.1226	0.864322
	41.1437	0.721569		41.1437	0.723732		41.1437	0.722113			41.1435	0.86618		41.1435	0.864814		41.1434	0.864434
	41.1645	0.722852		41.1645	0.72502		41.1644	0.723397			41.1643	0.866292		41.1642	0.864921		41.1642	0.864546
	41.1853	0.724136		41.1853	0.726308		41.1852	0.724682			41.1851	0.866404		41.185	0.865027		41.185	0.864658
	41.2061	0.725422		41.206	0.727597		41.206	0.725968			41.2058	0.866515		41.2058	0.865133		41.2058	0.864769
	41.2269	0.726709		41.2268	0.728887		41.2268	0.727256			41.2266	0.866626		41.2266	0.865238		41.2266	0.864879
	41.2477	0.727997		41.2476	0.730177		41.2476	0.728543			41.2474	0.866736		41.2474	0.865342		41.2473	0.864988
	41.2684	0.729285		41.2684	0.731466		41.2684	0.729831			41.2682	0.866845		41.2681	0.865445		41.2681	0.865097
	41.2892	0.730573		41.2892	0.732756		41.2891	0.731119			41.289	0.866954		41.2889	0.865548		41.2889	0.865206
	41.31	0.731862		41.31	0.734044		41.3099	0.732406			41.3098	0.867062		41.3097	0.86565		41.3097	0.865313
	41.3308	0.73315		41.3308	0.735332		41.3307	0.733693			41.3305	0.867169		41.3305	0.86575		41.3305	0.86542
	41.3516	0.734438		41.3515	0.736619		41.3515	0.73498			41.3513	0.867276		41.3513	0.86585		41.3512	0.865527
	41.3723	0.735725		41.3723	0.737905		41.3723	0.736265			41.3721	0.867382		41.3721	0.86595		41.372	0.865632
	41.3931	0.737011		41.3931	0.739189		41.3931	0.737549			41.3929	0.867487		41.3929	0.866048		41.3928	0.865737
	41.4139	0.738296		41.4139	0.740472		41.4138	0.738831			41.4137	0.867591		41.4136	0.866145		41.4136	0.865842
	41.4347	0.739579		41.4347	0.741752		41.4346	0.740112			41.4345	0.867695		41.4344	0.866241		41.4344	0.865945
	41.4555	0.740861		41.4554	0.74303		41.4554	0.741391			41.4552	0.867798		41.4552	0.866337		41.4552	0.866048
	41.4763	0.74214		41.4762	0.744305		41.4762	0.742667			41.476	0.8679		41.476	0.866431		41.4759	0.86615
	41.4971	0.743418		41.497	0.745578		41.497	0.743941			41.4968	0.868001		41.4968	0.866525		41.4967	0.866251
	41.5178	0.744693		41.5178	0.746848		41.5177	0.745213			41.5176	0.868102		41.5175	0.866617		41.5175	0.866352
	41.5386	0.745965		41.5386	0.748114		41.5385	0.746481			41.5384	0.868201		41.5383	0.866709		41.5383	0.866452
	41.5594	0.747235		41.5594	0.749377		41.5593	0.747746			41.5592	0.8683		41.5591	0.866799		41.5591	0.866551
	41.5802	0.748501		41.5801	0.750637		41.5801	0.749008			41.5799	0.868398		41.5799	0.86689		41.5799	0.866649
	41.601	0.749764		41.6009	0.751892		41.6009	0.750266			41.6007	0.868496		41.6007	0.866979		41.6006	0.866746
	41.6217	0.751023		41.6217	0.753143		41.6217	0.751521			41.6215	0.868593		41.6215	0.867067		41.6214	0.866843
	41.6425	0.752278		41.6425	0.75439		41.6424	0.752771			41.6423	0.868688		41.6422	0.867155		41.6422	0.866939
	41.6633	0.753529		41.6633	0.755632		41.6632	0.754017			41.6631	0.868784		41.663	0.867243		41.663	0.867035
	41.6841	0.754776		41.684	0.756869		41.684	0.755258			41.6838	0.868878		41.6838	0.867329		41.6838	0.867129
	41.7049	0.756019		41.7048	0.758101		41.7048	0.756495			41.7046	0.868971		41.7046	0.867416		41.7045	0.867224
	41.7257	0.757256		41.7256	0.759328		41.7256	0.757727			41.7254	0.869064		41.7254	0.867502		41.7253	0.867317
	41.7464	0.758489		41.7464	0.760549		41.7464	0.758953			41.7462	0.869155		41.7462	0.867587		41.7461	0.867409
	41.7672	0.759716		41.7672	0.761765		41.7671	0.760174			41.767	0.869247		41.7669	0.867672		41.7669	0.867501
	41.788	0.760938		41.788	0.762975		41.7879	0.76139			41.7878	0.869336		41.7877	0.867757		41.7877	0.867592
	41.8088	0.762155		41.8088	0.764178		41.8087	0.7626			41.8085	0.869426		41.8085	0.867841		41.8085	0.867682
	41.8296	0.763366		41.8295	0.765376		41.8295	0.763803			41.8293	0.869514		41.8293	0.867925		41.8292	0.867772
	41.8504	0.76457		41.8503	0.766567		41.8503	0.765001			41.8501	0.869602		41.8501	0.868009		41.85	0.86786
	41.8711	0.765769		41.8711	0.767751		41.8711	0.766192			41.8709	0.869689		41.8708	0.868093		41.8708	0.867949
	41.8919	0.766961		41.8919	0.768929		41.8918	0.767377			41.8917	0.869775		41.8916	0.868176		41.8916	0.868036
	41.9127	0.768147		41.9127	0.770099		41.9126	0.768555			41.9124	0.869861		41.9124	0.868259		41.9124	0.868123
	41.9335	0.769326		41.9334	0.771262		41.9334	0.769727			41.9332	0.869946		41.9332	0.868342		41.9331	0.868209
	41.9543	0.770498		41.9542	0.772418		41.9542	0.770891			41.954	0.87003		41.954	0.868425		41.9539	0.868295
	41.9751	0.771663		41.975	0.773566		41.975	0.772048			41.9748	0.870113		41.9748	0.868508		41.9747	0.86838
	41.9958	0.772821		41.9958	0.774707		41.9958	0.773197			41.9956	0.870197		41.9955	0.868591		41.9955	0.868465
	42.0166	0.773971		42.0166	0.775839		42.0165	0.774339			42.0164	0.870279		42.0163	0.868673		42.0163	0.868549
	42.0374	0.775114		42.0374	0.776964		42.0373	0.775474			42.0371	0.870361		42.0371	0.868755		42.0371	0.868633
	42.0582	0.776249		42.0581	0.778081		42.0581	0.7766			42.0579	0.870443		42.0579	0.868837		42.0578	0.868717
	42.079	0.777376		42.0789	0.779189		42.0789	0.777718			42.0787	0.870524		42.0787	0.868919		42.0786	0.8688
	42.0998	0.778496		42.0997	0.780289		42.0997	0.778829			42.0995	0.870604		42.0994	0.869001		42.0994	0.868882
	42.1205	0.779607		42.1205	0.78138		42.1204	0.77993			42.1203	0.870684		42.1202	0.869082		42.1202	0.868965
	42.1413	0.780709		42.1413	0.782462		42.1412	0.781024			42.1411	0.870764		42.141	0.869163		42.141	0.869046
	42.1621	0.781804		42.1621	0.783536		42.162	0.782109			42.1618	0.870842		42.1618	0.869243		42.1617	0.869128
	42.1829	0.78289		42.1828	0.784601		42.1828	0.783185			42.1826	0.870921		42.1826	0.869323		42.1825	0.869209
	42.2037	0.783967		42.2036	0.785657		42.2036	0.784252			42.2034	0.870999		42.2034	0.869403		42.2033	0.869289
	42.2244	0.785035		42.2244	0.786703		42.2244	0.785311			42.2242	0.871076		42.2241	0.869483		42.2241	0.869369
	42.2452	0.786095		42.2452	0.78774		42.2451	0.78636			42.245	0.871153		42.2449	0.869562		42.2449	0.869448
	42.266	0.787145		42.266	0.788768		42.2659	0.7874			42.2657	0.871229		42.2657	0.869641		42.2657	0.869527
	42.2868	0.788186		42.2867	0.789787		42.2867	0.788431			42.2865	0.871304		42.2865	0.869719		42.2865	0.869605
	42.3076	0.789218		42.3075	0.790796		42.3075	0.789453			42.3073	0.871379		42.3073	0.869797		42.3072	0.869683
	42.3284	0.790241		42.3283	0.791795		42.3283	0.790465			42.3281	0.871453		42.3281	0.869874		42.328	0.86976
	42.3491	0.791254		42.3491	0.792785		42.3491	0.791468			42.3489	0.871527		42.3488	0.86995		42.3488	0.869836
	42.3699	0.792258		42.3699	0.793765		42.3698	0.792461			42.3697	0.8716		42.3696	0.870026		42.3696	0.869912
	42.3907	0.793252		42.3907	0.794735		42.3906	0.793444			42.3905	0.871672		42.3904	0.870101		42.3904	0.869987
	42.4115	0.794237		42.4115	0.795695		42.4114	0.794418			42.4112	0.871743		42.4112	0.870175		42.4111	0.870061
	42.4323	0.795212		42.4322	0.796646		42.4322	0.795382			42.432	0.871814		42.432	0.870249		42.4319	0.870134
	42.4531	0.796177		42.453	0.797586		42.453	0.796336			42.4528	0.871884		42.4528	0.870321		42.4527	0.870207
	42.4738	0.797133		42.4738	0.798516		42.4738	0.797281			42.4736	0.871954		42.4735	0.870393		42.4735	0.870279
	42.4946	0.798078		42.4946	0.799437		42.4945	0.798215			42.4944	0.872022		42.4943	0.870464		42.4943	0.870351
	42.5154	0.799014		42.5154	0.800347		42.5153	0.799139			42.5151	0.872091		42.5151	0.870533		42.5151	0.870422
	42.5362	0.79994		42.5361	0.801248		42.5361	0.800054			42.5359	0.872158		42.5359	0.870603		42.5358	0.870492
	42.557	0.800856		42.5569	0.802139		42.5569	0.800958			42.5567	0.872225		42.5567	0.870671		42.5566	0.870561
	42.5778	0.801762		42.5777	0.803019		42.5777	0.801853			42.5775	0.872292		42.5774	0.870739		42.5774	0.87063
	42.5985	0.802658		42.5985	0.803889		42.5984	0.802737			42.5983	0.872359		42.5982	0.870806		42.5982	0.870698
	42.6193	0.803544		42.6193	0.80475		42.6192	0.803612			42.6191	0.872424		42.619	0.870873		42.619	0.870765
	42.6401	0.80442		42.6401	0.8056		42.64	0.804476			42.6398	0.87249		42.6398	0.870938		42.6397	0.870832
	42.6609	0.805286		42.6608	0.80644		42.6608	0.80533			42.6606	0.872555		42.6606	0.871003		42.6605	0.870898
	42.6817	0.806142		42.6816	0.807271		42.6816	0.806174			42.6814	0.87262		42.6814	0.871068		42.6813	0.870963
	42.7024	0.806988		42.7024	0.808091		42.7024	0.807008			42.7022	0.872685		42.7021	0.871132		42.7021	0.871028
	42.7232	0.807824		42.7232	0.808901		42.7231	0.807833			42.723	0.872749		42.7229	0.871195		42.7229	0.871092
	42.744	0.80865		42.744	0.809702		42.7439	0.808647			42.7437	0.872813		42.7437	0.871258		42.7437	0.871156
	42.7648	0.809467		42.7648	0.810492		42.7647	0.809451			42.7645	0.872877		42.7645	0.87132		42.7644	0.871219
	42.7856	0.810273		42.7855	0.811273		42.7855	0.810245			42.7853	0.87294		42.7853	0.871381		42.7852	0.871282
	42.8064	0.811069		42.8063	0.812044		42.8063	0.81103			42.8061	0.873003		42.806	0.871442		42.806	0.871344
	42.8272	0.811856		42.8271	0.812805		42.8271	0.811804			42.8269	0.873065		42.8268	0.871502		42.8268	0.871406
	42.8479	0.812633		42.8479	0.813557		42.8478	0.812569			42.8477	0.873127		42.8476	0.871561		42.8476	0.871467
	42.8687	0.8134		42.8687	0.814299		42.8686	0.813324			42.8685	0.873188		42.8684	0.871621		42.8683	0.871529
	42.8895	0.814158		42.8894	0.815032		42.8894	0.814069			42.8892	0.87325		42.8892	0.871679		42.8891	0.871589
	42.9103	0.814905		42.9102	0.815755		42.9102	0.814805			42.91	0.87331		42.91	0.871738		42.9099	0.871649
	42.9311	0.815643		42.931	0.816468		42.931	0.815531			42.9308	0.873371		42.9307	0.871796		42.9307	0.871709
	42.9519	0.816372		42.9518	0.817172		42.9518	0.816247			42.9516	0.873431		42.9515	0.871854		42.9515	0.871768
	42.9726	0.817091		42.9726	0.817867		42.9725	0.816954			42.9724	0.873491		42.9723	0.871911		42.9723	0.871827
	42.9934	0.817801		42.9934	0.818553		42.9933	0.817652			42.9931	0.873551		42.9931	0.871969		42.993	0.871885
	43.0142	0.818501		43.0142	0.81923		43.0141	0.81834			43.0139	0.873611		43.0139	0.872026		43.0138	0.871944
	43.035	0.819192		43.0349	0.819897		43.0349	0.819019			43.0347	0.87367		43.0347	0.872083		43.0346	0.872002
	43.0558	0.819874		43.0557	0.820555		43.0557	0.819689			43.0555	0.87373		43.0554	0.87214		43.0554	0.87206
	43.0765	0.820546		43.0765	0.821205		43.0765	0.820349			43.0763	0.873789		43.0762	0.872197		43.0762	0.872117
	43.0973	0.82121		43.0973	0.821846		43.0972	0.821001			43.0971	0.873848		43.097	0.872254		43.097	0.872174
	43.1181	0.821864		43.1181	0.822478		43.118	0.821644			43.1178	0.873907		43.1178	0.87231		43.1177	0.872232
	43.1389	0.82251		43.1388	0.823101		43.1388	0.822277			43.1386	0.873966		43.1386	0.872367		43.1385	0.872289
	43.1597	0.823146		43.1596	0.823716		43.1596	0.822903			43.1594	0.874025		43.1594	0.872423		43.1593	0.872345
	43.1805	0.823774		43.1804	0.824322		43.1804	0.823519			43.1802	0.874084		43.1801	0.872479		43.1801	0.872402
	43.2012	0.824393		43.2012	0.82492		43.2011	0.824127			43.201	0.874143		43.2009	0.872535		43.2009	0.872458
	43.222	0.825004		43.222	0.825509		43.2219	0.824727			43.2218	0.874201		43.2217	0.872591		43.2216	0.872514
	43.2428	0.825606		43.2428	0.82609		43.2427	0.825318			43.2425	0.874259		43.2425	0.872646		43.2424	0.87257
	43.2636	0.8262		43.2635	0.826664		43.2635	0.825901			43.2633	0.874318		43.2633	0.872701		43.2632	0.872626
	43.2844	0.826785		43.2843	0.827229		43.2843	0.826475			43.2841	0.874376		43.2841	0.872756		43.284	0.872681
	43.3052	0.827362		43.3051	0.827786		43.3051	0.827042			43.3049	0.874434		43.3048	0.87281		43.3048	0.872737
	43.3259	0.827931		43.3259	0.828335		43.3259	0.827601			43.3257	0.874492		43.3256	0.872864		43.3256	0.872792
	43.3467	0.828492		43.3467	0.828877		43.3466	0.828151			43.3464	0.87455		43.3464	0.872917		43.3464	0.872847
	43.3675	0.829045		43.3675	0.829411		43.3674	0.828694			43.3672	0.874607		43.3672	0.87297		43.3671	0.872902
	43.3883	0.829591		43.3882	0.829937		43.3882	0.82923			43.388	0.874664		43.388	0.873023		43.3879	0.872957
	43.4091	0.830128		43.409	0.830456		43.409	0.829757			43.4088	0.874722		43.4087	0.873076		43.4087	0.873012
	43.4299	0.830658		43.4298	0.830967		43.4298	0.830278			43.4296	0.874778		43.4295	0.873128		43.4295	0.873067
	43.4506	0.83118		43.4506	0.831472		43.4505	0.830791			43.4504	0.874835		43.4503	0.87318		43.4503	0.873121
	43.4714	0.831695		43.4714	0.831969		43.4713	0.831296			43.4711	0.874892		43.4711	0.873232		43.471	0.873176
	43.4922	0.832203		43.4922	0.832459		43.4921	0.831795			43.4919	0.874948		43.4919	0.873283		43.4918	0.873231
	43.513	0.832703		43.5129	0.832942		43.5129	0.832286			43.5127	0.875004		43.5127	0.873334		43.5126	0.873285
	43.5338	0.833197		43.5337	0.833419		43.5337	0.832771			43.5335	0.875061		43.5334	0.873385		43.5334	0.873339
	43.5545	0.833683		43.5545	0.833889		43.5545	0.833248			43.5543	0.875117		43.5542	0.873436		43.5542	0.873394
	43.5753	0.834162		43.5753	0.834352		43.5752	0.833719			43.575	0.875172		43.575	0.873486		43.575	0.873448
	43.5961	0.834635		43.5961	0.834808		43.596	0.834183			43.5958	0.875228		43.5958	0.873536		43.5957	0.873502
	43.6169	0.835101		43.6168	0.835258		43.6168	0.834641			43.6166	0.875284		43.6166	0.873585		43.6165	0.873556
	43.6377	0.83556		43.6376	0.835702		43.6376	0.835092			43.6374	0.875339		43.6373	0.873634		43.6373	0.87361
	43.6585	0.836013		43.6584	0.83614		43.6584	0.835537			43.6582	0.875395		43.6581	0.873683		43.6581	0.873663
	43.6792	0.836459		43.6792	0.836571		43.6791	0.835976			43.679	0.875451		43.6789	0.873732		43.6789	0.873716
	43.7	0.836899		43.7	0.836997		43.6999	0.836408			43.6998	0.875506		43.6997	0.87378		43.6996	0.873769
	43.7208	0.837333		43.7208	0.837416		43.7207	0.836835			43.7205	0.875562		43.7205	0.873829		43.7204	0.873822
	43.7416	0.837761		43.7415	0.83783		43.7415	0.837255			43.7413	0.875617		43.7413	0.873877		43.7412	0.873874
	43.7624	0.838183		43.7623	0.838238		43.7623	0.837669			43.7621	0.875673		43.762	0.873925		43.762	0.873926
	43.7832	0.838599		43.7831	0.83864		43.7831	0.838078			43.7829	0.875729		43.7828	0.873973		43.7828	0.873978
	43.8039	0.839009		43.8039	0.839037		43.8038	0.838481			43.8037	0.875784		43.8036	0.874021		43.8036	0.874029
	43.8247	0.839414		43.8247	0.839428		43.8246	0.838878			43.8244	0.87584		43.8244	0.874069		43.8243	0.874081
	43.8455	0.839812		43.8455	0.839814		43.8454	0.83927			43.8452	0.875895		43.8452	0.874117		43.8451	0.874132
	43.8663	0.840206		43.8662	0.840195		43.8662	0.839657			43.866	0.875951		43.866	0.874165		43.8659	0.874183
	43.8871	0.840594		43.887	0.84057		43.887	0.840038			43.8868	0.876006		43.8867	0.874214		43.8867	0.874234
	43.9079	0.840976		43.9078	0.84094		43.9078	0.840414			43.9076	0.876061		43.9075	0.874262		43.9075	0.874284
	43.9286	0.841354		43.9286	0.841306		43.9285	0.840785			43.9284	0.876116		43.9283	0.874311		43.9282	0.874335
	43.9494	0.841726		43.9494	0.841666		43.9493	0.841151			43.9491	0.876172		43.9491	0.87436		43.949	0.874385
	43.9702	0.842093		43.9702	0.842021		43.9701	0.841511			43.9699	0.876227		43.9699	0.874409		43.9698	0.874435
	43.991	0.842455		43.9909	0.842372		43.9909	0.841867			43.9907	0.876282		43.9907	0.874458		43.9906	0.874486
	44.0118	0.842812		44.0117	0.842718		44.0117	0.842218			44.0115	0.876336		44.0114	0.874508		44.0114	0.874536
	44.0326	0.843165		44.0325	0.843059		44.0325	0.842565			44.0323	0.876391		44.0322	0.874557		44.0322	0.874586
	44.0533	0.843513		44.0533	0.843396		44.0532	0.842906			44.053	0.876446		44.053	0.874607		44.0529	0.874636
	44.0741	0.843856		44.0741	0.843729		44.074	0.843243			44.0738	0.8765		44.0738	0.874657		44.0737	0.874686
	44.0949	0.844194		44.0949	0.844057		44.0948	0.843576			44.0946	0.876555		44.0946	0.874706		44.0945	0.874735
	44.1157	0.844528		44.1156	0.844381		44.1156	0.843904			44.1154	0.876609		44.1153	0.874756		44.1153	0.874785
	44.1365	0.844858		44.1364	0.844701		44.1364	0.844228			44.1362	0.876663		44.1361	0.874806		44.1361	0.874835
	44.1572	0.845183		44.1572	0.845016		44.1572	0.844548			44.157	0.876717		44.1569	0.874856		44.1569	0.874885
	44.178	0.845504		44.178	0.845328		44.1779	0.844863			44.1777	0.876771		44.1777	0.874905		44.1776	0.874935
	44.1988	0.845821		44.1988	0.845636		44.1987	0.845174			44.1985	0.876825		44.1985	0.874955		44.1984	0.874985
	44.2196	0.846134		44.2195	0.84594		44.2195	0.845482			44.2193	0.876878		44.2193	0.875005		44.2192	0.875035
	44.2404	0.846442		44.2403	0.84624		44.2403	0.845785			44.2401	0.876931		44.24	0.875054		44.24	0.875084
	44.2612	0.846747		44.2611	0.846536		44.2611	0.846085			44.2609	0.876984		44.2608	0.875104		44.2608	0.875134
	44.282	0.847048		44.2819	0.846828		44.2818	0.84638			44.2816	0.877038		44.2816	0.875154		44.2816	0.875183
	44.3027	0.847345		44.3027	0.847117		44.3026	0.846672			44.3024	0.87709		44.3024	0.875203		44.3023	0.875233
	44.3235	0.847638		44.3235	0.847403		44.3234	0.84696			44.3232	0.877143		44.3232	0.875253		44.3231	0.875282
	44.3443	0.847928		44.3443	0.847685		44.3442	0.847245			44.344	0.877196		44.3439	0.875302		44.3439	0.875332
	44.3651	0.848214		44.365	0.847963		44.365	0.847526			44.3648	0.877248		44.3647	0.875352		44.3647	0.875381
	44.3859	0.848496		44.3858	0.848239		44.3858	0.847804			44.3856	0.877301		44.3855	0.875401		44.3855	0.875431
	44.4066	0.848775		44.4066	0.848511		44.4066	0.848078			44.4064	0.877353		44.4063	0.875451		44.4062	0.87548
	44.4274	0.84905		44.4274	0.848779		44.4273	0.848348			44.4271	0.877405		44.4271	0.8755		44.427	0.875529
	44.4482	0.849322		44.4482	0.849045		44.4481	0.848616			44.4479	0.877457		44.4479	0.875549		44.4478	0.875579
	44.469	0.849591		44.4689	0.849307		44.4689	0.84888			44.4687	0.877509		44.4686	0.875598		44.4686	0.875629
	44.4898	0.849857		44.4897	0.849567		44.4897	0.849141			44.4895	0.877561		44.4894	0.875646		44.4894	0.875678
	44.5106	0.850119		44.5105	0.849823		44.5105	0.849399			44.5103	0.877612		44.5102	0.875694		44.5102	0.875728
	44.5313	0.850378		44.5313	0.850076		44.5312	0.849654			44.531	0.877664		44.531	0.875742		44.5309	0.875778
	44.5521	0.850634		44.5521	0.850327		44.552	0.849906			44.5518	0.877715		44.5518	0.87579		44.5517	0.875827
	44.5729	0.850887		44.5729	0.850574		44.5728	0.850155			44.5726	0.877765		44.5726	0.875838		44.5725	0.875877
	44.5937	0.851137		44.5936	0.850819		44.5936	0.850401			44.5934	0.877816		44.5933	0.875885		44.5933	0.875927
	44.6145	0.851385		44.6144	0.851061		44.6144	0.850644			44.6142	0.877866		44.6141	0.875932		44.6141	0.875977
	44.6353	0.851629		44.6352	0.8513		44.6352	0.850884			44.635	0.877916		44.6349	0.875978		44.6349	0.876026
	44.656	0.85187		44.656	0.851537		44.6559	0.851121			44.6557	0.877965		44.6557	0.876025		44.6556	0.876076
	44.6768	0.852109		44.6768	0.851771		44.6767	0.851356			44.6765	0.878014		44.6765	0.876071		44.6764	0.876125
	44.6976	0.852345		44.6976	0.852002		44.6975	0.851588			44.6973	0.878063		44.6972	0.876116		44.6972	0.876174
	44.7184	0.852578		44.7183	0.852231		44.7183	0.851818			44.7181	0.878111		44.718	0.876162		44.718	0.876223
	44.7392	0.852809		44.7391	0.852457		44.7391	0.852044			44.7389	0.878159		44.7388	0.876207		44.7388	0.876271
	44.76	0.853037		44.7599	0.852681		44.7599	0.852269			44.7597	0.878206		44.7596	0.876252		44.7595	0.87632
	44.7807	0.853263		44.7807	0.852902		44.7806	0.852491			44.7804	0.878253		44.7804	0.876297		44.7803	0.876367
	44.8015	0.853486		44.8015	0.853121		44.8014	0.85271			44.8012	0.878299		44.8012	0.876341		44.8011	0.876414
	44.8223	0.853706		44.8222	0.853338		44.8222	0.852927			44.822	0.878345		44.822	0.876385		44.8219	0.876461
	44.8431	0.853924		44.843	0.853552		44.843	0.853142			44.8428	0.87839		44.8427	0.876429		44.8427	0.876507
	44.8639	0.85414		44.8638	0.853764		44.8638	0.853354			44.8636	0.878435		44.8635	0.876473		44.8635	0.876553
	44.8847	0.854353		44.8846	0.853973		44.8845	0.853564			44.8843	0.878479		44.8843	0.876517		44.8842	0.876598
	44.9054	0.854564		44.9054	0.854181		44.9053	0.853771			44.9051	0.878523		44.9051	0.87656		44.905	0.876643
	44.9262	0.854772		44.9262	0.854386		44.9261	0.853977			44.9259	0.878566		44.9259	0.876603		44.9258	0.876687
	44.947	0.854979		44.947	0.854589		44.9469	0.85418			44.9467	0.878609		44.9466	0.876647		44.9466	0.876732
	44.9678	0.855183		44.9677	0.85479		44.9677	0.854381			44.9675	0.878652		44.9674	0.87669		44.9674	0.876775
	44.9886	0.855385		44.9885	0.854988		44.9885	0.854579			44.9883	0.878693		44.9882	0.876733		44.9881	0.876819
	45.0093	0.855584		45.0093	0.855185		45.0093	0.854776			45.009	0.878735		45.009	0.876776		45.0089	0.876862
	45.0301	0.855782		45.0301	0.855379		45.03	0.854971			45.0298	0.878776		45.0298	0.876819		45.0297	0.876905
	45.0509	0.855978		45.0509	0.855572		45.0508	0.855163			45.0506	0.878816		45.0506	0.876863		45.0505	0.876947
	45.0717	0.856171		45.0716	0.855762		45.0716	0.855353			45.0714	0.878857		45.0713	0.876906		45.0713	0.876989
	45.0925	0.856362		45.0924	0.85595		45.0924	0.855542			45.0922	0.878896		45.0921	0.876949		45.0921	0.877031
	45.1133	0.856552		45.1132	0.856136		45.1132	0.855728			45.1129	0.878936		45.1129	0.876992		45.1129	0.877073
	45.134	0.856739		45.134	0.85632		45.1339	0.855913			45.1337	0.878974		45.1337	0.877035		45.1336	0.877115
	45.1548	0.856925		45.1548	0.856503		45.1547	0.856095			45.1545	0.879013		45.1545	0.877079		45.1544	0.877157
	45.1756	0.857108		45.1756	0.856683		45.1755	0.856276			45.1753	0.879051		45.1752	0.877122		45.1752	0.877198
	45.1964	0.85729		45.1963	0.856861		45.1963	0.856455			45.1961	0.879089		45.196	0.877165		45.196	0.877239
	45.2172	0.857469		45.2171	0.857037		45.2171	0.856632			45.2169	0.879126		45.2168	0.877208		45.2168	0.87728
	45.238	0.857647		45.2379	0.857212		45.2379	0.856807			45.2377	0.879162		45.2376	0.87725		45.2375	0.877321
	45.2587	0.857823		45.2587	0.857384		45.2586	0.85698			45.2584	0.879198		45.2584	0.877293		45.2583	0.877362
	45.2795	0.857998		45.2795	0.857555		45.2794	0.857152			45.2792	0.879234		45.2792	0.877335		45.2791	0.877403
	45.3003	0.85817		45.3002	0.857724		45.3002	0.857322			45.3	0.87927		45.2999	0.877377		45.2999	0.877444
	45.3211	0.858341		45.321	0.857891		45.321	0.85749			45.3208	0.879304		45.3207	0.877418		45.3207	0.877484
	45.3419	0.85851		45.3418	0.858056		45.3418	0.857657			45.3416	0.879339		45.3415	0.87746		45.3415	0.877524
	45.3627	0.858677		45.3626	0.85822		45.3625	0.857821			45.3623	0.879373		45.3623	0.877501		45.3622	0.877564
	45.3834	0.858842		45.3834	0.858381		45.3833	0.857985			45.3831	0.879406		45.3831	0.877541		45.383	0.877604
	45.4042	0.859006		45.4042	0.858541		45.4041	0.858146			45.4039	0.87944		45.4038	0.877582		45.4038	0.877644
	45.425	0.859169		45.425	0.858699		45.4249	0.858306			45.4247	0.879473		45.4246	0.877622		45.4246	0.877684
	45.4458	0.859329		45.4457	0.858856		45.4457	0.858464			45.4455	0.879505		45.4454	0.877662		45.4454	0.877723
	45.4666	0.859488		45.4665	0.859011		45.4665	0.858621			45.4663	0.879537		45.4662	0.877701		45.4661	0.877762
	45.4873	0.859645		45.4873	0.859164		45.4873	0.858777			45.487	0.879569		45.487	0.87774		45.4869	0.877802
	45.5081	0.859801		45.5081	0.859316		45.508	0.85893			45.5078	0.879601		45.5078	0.877779		45.5077	0.877841
	45.5289	0.859955		45.5289	0.859465		45.5288	0.859083			45.5286	0.879632		45.5286	0.877817		45.5285	0.87788
	45.5497	0.860108		45.5496	0.859614		45.5496	0.859233			45.5494	0.879663		45.5493	0.877855		45.5493	0.87792
	45.5705	0.860259		45.5704	0.859761		45.5704	0.859383			45.5702	0.879694		45.5701	0.877893		45.5701	0.877959
	45.5913	0.860409		45.5912	0.859906		45.5912	0.859531			45.5909	0.879725		45.5909	0.877931		45.5908	0.877998
	45.6121	0.860557		45.612	0.86005		45.612	0.859677			45.6117	0.879755		45.6117	0.877968		45.6116	0.878037
	45.6328	0.860703		45.6328	0.860193		45.6327	0.859822			45.6325	0.879785		45.6325	0.878005		45.6324	0.878076
	45.6536	0.860848		45.6536	0.860334		45.6535	0.859966			45.6533	0.879815		45.6532	0.878042		45.6532	0.878115
	45.6744	0.860992		45.6743	0.860473		45.6743	0.860108			45.6741	0.879846		45.674	0.878078		45.674	0.878154
	45.6952	0.861135		45.6951	0.860611		45.6951	0.860249			45.6949	0.879875		45.6948	0.878115		45.6947	0.878192
	45.716	0.861276		45.7159	0.860748		45.7159	0.860388			45.7156	0.879905		45.7156	0.878151		45.7155	0.878231
	45.7368	0.861415		45.7367	0.860884		45.7366	0.860526			45.7364	0.879935		45.7364	0.878186		45.7363	0.878269
	45.7575	0.861553		45.7575	0.861018		45.7574	0.860663			45.7572	0.879964		45.7572	0.878222		45.7571	0.878307
	45.7783	0.86169		45.7783	0.861151		45.7782	0.860798			45.778	0.879993		45.7779	0.878257		45.7779	0.878344
	45.7991	0.861826		45.799	0.861282		45.799	0.860932			45.7988	0.880022		45.7987	0.878292		45.7987	0.878381
	45.8199	0.86196		45.8198	0.861413		45.8198	0.861065			45.8196	0.880051		45.8195	0.878326		45.8195	0.878418
	45.8407	0.862093		45.8406	0.861541		45.8406	0.861197			45.8403	0.88008		45.8403	0.87836		45.8402	0.878455
	45.8614	0.862224		45.8614	0.861669		45.8613	0.861328			45.8611	0.880109		45.8611	0.878394		45.861	0.878491
	45.8822	0.862355		45.8822	0.861796		45.8821	0.861457			45.8819	0.880137		45.8819	0.878428		45.8818	0.878527
	45.903	0.862484		45.9029	0.861921		45.9029	0.861585			45.9027	0.880166		45.9026	0.878462		45.9026	0.878562
	45.9238	0.862612		45.9237	0.862046		45.9237	0.861712			45.9235	0.880194		45.9234	0.878496		45.9234	0.878597
	45.9446	0.862738		45.9445	0.862169		45.9445	0.861837			45.9442	0.880222		45.9442	0.878529		45.9441	0.878632
	45.9654	0.862864		45.9653	0.862291		45.9652	0.861962			45.965	0.88025		45.965	0.878563		45.9649	0.878666
	45.9861	0.862988		45.9861	0.862412		45.986	0.862085			45.9858	0.880278		45.9858	0.878596		45.9857	0.8787
	46.0069	0.863111		46.0069	0.862531		46.0068	0.862207			46.0066	0.880305		46.0065	0.87863		46.0065	0.878733
	46.0277	0.863233		46.0277	0.86265		46.0276	0.862328			46.0274	0.880332		46.0273	0.878663		46.0273	0.878767
	46.0485	0.863354		46.0484	0.862768		46.0484	0.862448			46.0482	0.88036		46.0481	0.878696		46.0481	0.878799
	46.0693	0.863473		46.0692	0.862884		46.0692	0.862567			46.069	0.880387		46.0689	0.878729		46.0688	0.878832
	46.09	0.863592		46.09	0.863		46.09	0.862685			46.0897	0.880413		46.0897	0.878762		46.0896	0.878865
	46.1108	0.863709		46.1108	0.863114		46.1107	0.862802			46.1105	0.88044		46.1105	0.878795		46.1104	0.878897
	46.1316	0.863825		46.1316	0.863228		46.1315	0.862917			46.1313	0.880466		46.1312	0.878827		46.1312	0.87893
	46.1524	0.86394		46.1523	0.86334		46.1523	0.863032			46.1521	0.880492		46.152	0.87886		46.152	0.878962
	46.1732	0.864054		46.1731	0.863452		46.1731	0.863146			46.1729	0.880518		46.1728	0.878892		46.1727	0.878994
	46.194	0.864167		46.1939	0.863562		46.1939	0.863258			46.1936	0.880544		46.1936	0.878924		46.1935	0.879026
	46.2148	0.864278		46.2147	0.863672		46.2146	0.86337			46.2144	0.88057		46.2144	0.878956		46.2143	0.879057
	46.2355	0.864389		46.2355	0.86378		46.2354	0.86348			46.2352	0.880596		46.2351	0.878988		46.2351	0.879089
	46.2563	0.864499		46.2563	0.863888		46.2562	0.863589			46.256	0.880622		46.2559	0.879019		46.2559	0.879121
	46.2771	0.864607		46.277	0.863994		46.277	0.863698			46.2768	0.880648		46.2767	0.879051		46.2767	0.879153
	46.2979	0.864715		46.2978	0.8641		46.2978	0.863806			46.2976	0.880675		46.2975	0.879082		46.2974	0.879184
	46.3187	0.864822		46.3186	0.864205		46.3186	0.863912			46.3183	0.880701		46.3183	0.879113		46.3182	0.879216
	46.3394	0.864927		46.3394	0.864309		46.3393	0.864018			46.3391	0.880728		46.3391	0.879143		46.339	0.879248
	46.3602	0.865032		46.3602	0.864412		46.3601	0.864122			46.3599	0.880755		46.3598	0.879174		46.3598	0.879279
	46.381	0.865136		46.381	0.864514		46.3809	0.864226			46.3807	0.880782		46.3806	0.879204		46.3806	0.879311
	46.4018	0.865239		46.4017	0.864615		46.4017	0.864329			46.4015	0.880809		46.4014	0.879233		46.4014	0.879343
	46.4226	0.86534		46.4225	0.864715		46.4225	0.864431			46.4222	0.880837		46.4222	0.879262		46.4221	0.879374
	46.4434	0.865441		46.4433	0.864814		46.4432	0.864532			46.443	0.880865		46.443	0.879291		46.4429	0.879406
	46.4641	0.865541		46.4641	0.864913		46.464	0.864632			46.4638	0.880893		46.4638	0.87932		46.4637	0.879437
	46.4849	0.86564		46.4849	0.86501		46.4848	0.864731			46.4846	0.880921		46.4845	0.879348		46.4845	0.879469
	46.5057	0.865739		46.5057	0.865107		46.5056	0.864829			46.5054	0.88095		46.5053	0.879376		46.5053	0.879501
	46.5265	0.865836		46.5264	0.865202		46.5264	0.864927			46.5262	0.880978		46.5261	0.879403		46.526	0.879533
	46.5473	0.865932		46.5472	0.865297		46.5472	0.865023			46.5469	0.881007		46.5469	0.87943		46.5468	0.879565
	46.5681	0.866028		46.568	0.865391		46.568	0.865119			46.5677	0.881036		46.5677	0.879457		46.5676	0.879597
	46.5888	0.866122		46.5888	0.865484		46.5887	0.865214			46.5885	0.881065		46.5885	0.879483		46.5884	0.879628
	46.6096	0.866216		46.6096	0.865577		46.6095	0.865308			46.6093	0.881094		46.6092	0.879509		46.6092	0.87966
	46.6304	0.866309		46.6303	0.865668		46.6303	0.865401			46.6301	0.881123		46.63	0.879535		46.63	0.879692
	46.6512	0.866401		46.6511	0.865759		46.6511	0.865494			46.6509	0.881152		46.6508	0.87956		46.6507	0.879724
	46.672	0.866492		46.6719	0.865848		46.6719	0.865586			46.6716	0.881181		46.6716	0.879585		46.6715	0.879755
	46.6928	0.866583		46.6927	0.865937		46.6927	0.865676			46.6924	0.88121		46.6924	0.879609		46.6923	0.879787
	46.7135	0.866672		46.7135	0.866025		46.7134	0.865766			46.7132	0.881239		46.7131	0.879633		46.7131	0.879818
	46.7343	0.866761		46.7343	0.866112		46.7342	0.865855			46.734	0.881268		46.7339	0.879657		46.7339	0.879849
	46.7551	0.866849		46.755	0.866198		46.755	0.865944			46.7548	0.881297		46.7547	0.87968		46.7546	0.879879
	46.7759	0.866936		46.7758	0.866284		46.7758	0.866031			46.7756	0.881325		46.7755	0.879703		46.7754	0.879909
	46.7967	0.867023		46.7966	0.866369		46.7966	0.866118			46.7963	0.881353		46.7963	0.879726		46.7962	0.879938
	46.8175	0.867108		46.8174	0.866452		46.8173	0.866204			46.8171	0.881382		46.8171	0.879749		46.817	0.879967
	46.8382	0.867193		46.8382	0.866535		46.8381	0.866289			46.8379	0.88141		46.8378	0.879772		46.8378	0.879996
	46.859	0.867276		46.859	0.866618		46.8589	0.866374			46.8587	0.881438		46.8586	0.879794		46.8586	0.880024
	46.8798	0.867359		46.8798	0.866699		46.8797	0.866457			46.8795	0.881466		46.8794	0.879817		46.8793	0.880051
	46.9006	0.867442		46.9005	0.866779		46.9005	0.86654			46.9002	0.881493		46.9002	0.879839		46.9001	0.880079
	46.9214	0.867523		46.9213	0.866859		46.9213	0.866622			46.921	0.881521		46.921	0.879862		46.9209	0.880105
	46.9421	0.867604		46.9421	0.866938		46.942	0.866704			46.9418	0.881549		46.9417	0.879885		46.9417	0.880132
	46.9629	0.867684		46.9629	0.867016		46.9628	0.866784			46.9626	0.881577		46.9625	0.879907		46.9625	0.880158
	46.9837	0.867763		46.9837	0.867094		46.9836	0.866864			46.9834	0.881605		46.9833	0.87993		46.9833	0.880183
	47.0045	0.867841		47.0044	0.86717		47.0044	0.866943			47.0042	0.881633		47.0041	0.879954		47.004	0.880209
	47.0253	0.867919		47.0252	0.867246		47.0252	0.867022			47.0249	0.881662		47.0249	0.879977		47.0248	0.880234
	47.0461	0.867995		47.046	0.867322		47.0459	0.867099			47.0457	0.88169		47.0457	0.88		47.0456	0.880259
	47.0669	0.868071		47.0668	0.867396		47.0667	0.867176			47.0665	0.881718		47.0664	0.880024		47.0664	0.880283
	47.0876	0.868147		47.0876	0.86747		47.0875	0.867253			47.0873	0.881746		47.0872	0.880047		47.0872	0.880308
	47.1084	0.868221		47.1084	0.867543		47.1083	0.867328			47.1081	0.881775		47.108	0.880071		47.108	0.880332
	47.1292	0.868295		47.1291	0.867615		47.1291	0.867403			47.1288	0.881803		47.1288	0.880095		47.1287	0.880356
	47.15	0.868368		47.1499	0.867687		47.1499	0.867478			47.1496	0.881832		47.1496	0.880118		47.1495	0.880381
	47.1708	0.868441		47.1707	0.867758		47.1707	0.867551			47.1704	0.88186		47.1704	0.880142		47.1703	0.880405
	47.1915	0.868513		47.1915	0.867828		47.1914	0.867625			47.1912	0.881889		47.1911	0.880165		47.1911	0.880429
	47.2123	0.868584		47.2123	0.867898		47.2122	0.867697			47.212	0.881917		47.2119	0.880189		47.2119	0.880453
	47.2331	0.868654		47.233	0.867967		47.233	0.867769			47.2328	0.881946		47.2327	0.880212		47.2326	0.880477
	47.2539	0.868724		47.2538	0.868036		47.2538	0.86784			47.2535	0.881974		47.2535	0.880235		47.2534	0.880502
	47.2747	0.868793		47.2746	0.868104		47.2746	0.86791			47.2743	0.882003		47.2743	0.880258		47.2742	0.880526
	47.2955	0.868862		47.2954	0.868171		47.2953	0.86798			47.2951	0.882031		47.2951	0.880281		47.295	0.88055
	47.3162	0.86893		47.3162	0.868238		47.3161	0.86805			47.3159	0.882059		47.3158	0.880304		47.3158	0.880575
	47.337	0.868997		47.337	0.868305		47.3369	0.868119			47.3367	0.882087		47.3366	0.880326		47.3366	0.880599
	47.3578	0.869064		47.3578	0.86837		47.3577	0.868187			47.3575	0.882115		47.3574	0.880349		47.3573	0.880623
	47.3786	0.86913		47.3785	0.868436		47.3785	0.868255			47.3782	0.882143		47.3782	0.880371		47.3781	0.880647
	47.3994	0.869196		47.3993	0.868501		47.3993	0.868322			47.399	0.88217		47.399	0.880393		47.3989	0.880672
	47.4201	0.86926		47.4201	0.868565		47.42	0.868388			47.4198	0.882198		47.4198	0.880415		47.4197	0.880696
	47.4409	0.869325		47.4409	0.868629		47.4408	0.868454			47.4406	0.882225		47.4405	0.880437		47.4405	0.88072
	47.4617	0.869389		47.4617	0.868692		47.4616	0.86852			47.4614	0.882252		47.4613	0.880459		47.4612	0.880744
	47.4825	0.869452		47.4824	0.868755		47.4824	0.868585			47.4821	0.88228		47.4821	0.88048		47.482	0.880768
	47.5033	0.869515		47.5032	0.868818		47.5032	0.868649			47.5029	0.882307		47.5029	0.880502		47.5028	0.880792
	47.5241	0.869577		47.524	0.86888		47.5239	0.868713			47.5237	0.882334		47.5237	0.880523		47.5236	0.880816
	47.5448	0.869639		47.5448	0.868942		47.5447	0.868776			47.5445	0.882362		47.5444	0.880545		47.5444	0.880839
	47.5656	0.8697		47.5656	0.869003		47.5655	0.868839			47.5653	0.882389		47.5652	0.880566		47.5652	0.880863
	47.5864	0.869761		47.5864	0.869064		47.5863	0.868902			47.5861	0.882417		47.586	0.880587		47.5859	0.880886
	47.6072	0.869821		47.6071	0.869124		47.6071	0.868963			47.6069	0.882444		47.6068	0.880609		47.6067	0.880909
	47.628	0.869881		47.6279	0.869184		47.6279	0.869025			47.6276	0.882471		47.6276	0.88063		47.6275	0.880932
	47.6488	0.86994		47.6487	0.869244		47.6487	0.869086			47.6484	0.882498		47.6484	0.880652		47.6483	0.880954
	47.6696	0.869999		47.6695	0.869303		47.6694	0.869146			47.6692	0.882526		47.6691	0.880673		47.6691	0.880976
	47.6903	0.870058		47.6903	0.869362		47.6902	0.869206			47.69	0.882553		47.6899	0.880695		47.6899	0.880998
	47.7111	0.870115		47.7111	0.86942		47.711	0.869265			47.7108	0.88258		47.7107	0.880716		47.7106	0.88102
	47.7319	0.870173		47.7318	0.869479		47.7318	0.869324			47.7315	0.882606		47.7315	0.880739		47.7314	0.881041
	47.7527	0.87023		47.7526	0.869536		47.7526	0.869382			47.7523	0.882633		47.7523	0.880761		47.7522	0.881063
	47.7735	0.870286		47.7734	0.869594		47.7734	0.86944			47.7731	0.88266		47.773	0.880784		47.773	0.881084
	47.7942	0.870342		47.7942	0.86965		47.7941	0.869498			47.7939	0.882686		47.7938	0.880807		47.7938	0.881104
	47.815	0.870398		47.815	0.869707		47.8149	0.869555			47.8147	0.882713		47.8146	0.88083		47.8145	0.881125
	47.8358	0.870453		47.8357	0.869764		47.8357	0.869611			47.8355	0.882739		47.8354	0.880854		47.8353	0.881145
	47.8566	0.870507		47.8565	0.869819		47.8565	0.869667			47.8562	0.882765		47.8562	0.880879		47.8561	0.881165
	47.8774	0.870561		47.8773	0.869875		47.8773	0.869723			47.877	0.882791		47.877	0.880903		47.8769	0.881184
	47.8982	0.870615		47.8981	0.86993		47.898	0.869778			47.8978	0.882817		47.8977	0.880928		47.8977	0.881203
	47.919	0.870669		47.9189	0.869985		47.9188	0.869833			47.9186	0.882843		47.9185	0.880954		47.9185	0.881222
	47.9397	0.870722		47.9397	0.87004		47.9396	0.869887			47.9394	0.882868		47.9393	0.880979		47.9392	0.881241
	47.9605	0.870774		47.9605	0.870094		47.9604	0.869941			47.9601	0.882894		47.9601	0.881005		47.96	0.881259
	47.9813	0.870826		47.9812	0.870148		47.9812	0.869995			47.9809	0.88292		47.9809	0.881032		47.9808	0.881277
	48.0021	0.870878		48.002	0.870202		48.002	0.870048			48.0017	0.882945		48.0016	0.881058		48.0016	0.881295
	48.0229	0.870929		48.0228	0.870255		48.0227	0.870101			48.0225	0.882971		48.0224	0.881085		48.0224	0.881312
	48.0436	0.87098		48.0436	0.870308		48.0435	0.870153			48.0433	0.882996		48.0432	0.881112		48.0432	0.88133
	48.0644	0.871031		48.0644	0.870361		48.0643	0.870205			48.0641	0.883022		48.064	0.88114		48.0639	0.881347
	48.0852	0.871081		48.0851	0.870413		48.0851	0.870256			48.0848	0.883047		48.0848	0.881167		48.0847	0.881364
	48.106	0.87113		48.1059	0.870465		48.1059	0.870308			48.1056	0.883073		48.1056	0.881195		48.1055	0.881381
	48.1268	0.87118		48.1267	0.870517		48.1266	0.870359			48.1264	0.883098		48.1264	0.881223		48.1263	0.881398
	48.1476	0.871228		48.1475	0.870568		48.1474	0.870409			48.1472	0.883124		48.1471	0.881251		48.1471	0.881416
	48.1683	0.871277		48.1683	0.870619		48.1682	0.870459			48.168	0.883149		48.1679	0.881279		48.1679	0.881433
	48.1891	0.871325		48.1891	0.87067		48.189	0.870509			48.1888	0.883174		48.1887	0.881307		48.1886	0.88145
	48.2099	0.871373		48.2098	0.870721		48.2098	0.870558			48.2095	0.8832		48.2095	0.881335		48.2094	0.881468
	48.2307	0.87142		48.2306	0.870771		48.2306	0.870607			48.2303	0.883225		48.2303	0.881362		48.2302	0.881485
	48.2515	0.871467		48.2514	0.870821		48.2514	0.870655			48.2511	0.88325		48.251	0.88139		48.251	0.881503
	48.2722	0.871514		48.2722	0.87087		48.2721	0.870703			48.2719	0.883275		48.2718	0.881417		48.2718	0.881521
	48.293	0.87156		48.293	0.87092		48.2929	0.870751			48.2927	0.8833		48.2926	0.881444		48.2925	0.88154
	48.3138	0.871606		48.3138	0.870969		48.3137	0.870799			48.3135	0.883325		48.3134	0.881471		48.3133	0.881559
	48.3346	0.871651		48.3345	0.871017		48.3345	0.870846			48.3342	0.883349		48.3342	0.881498		48.3341	0.881578
	48.3554	0.871696		48.3553	0.871066		48.3553	0.870892			48.355	0.883374		48.355	0.881525		48.3549	0.881597
	48.3762	0.871741		48.3761	0.871113		48.376	0.870939			48.3758	0.883399		48.3757	0.881552		48.3757	0.881617
	48.3969	0.871785		48.3969	0.871161		48.3968	0.870985			48.3966	0.883423		48.3965	0.881578		48.3965	0.881637
	48.4177	0.871829		48.4177	0.871209		48.4176	0.871031			48.4174	0.883448		48.4173	0.881605		48.4172	0.881657
	48.4385	0.871873		48.4385	0.871256		48.4384	0.871076			48.4381	0.883472		48.4381	0.881631		48.438	0.881678
	48.4593	0.871917		48.4592	0.871302		48.4592	0.871121			48.4589	0.883497		48.4589	0.881657		48.4588	0.881698
	48.4801	0.87196		48.48	0.871349		48.48	0.871166			48.4797	0.883521		48.4796	0.881683		48.4796	0.881719
	48.5009	0.872002		48.5008	0.871395		48.5007	0.87121			48.5005	0.883546		48.5004	0.881709		48.5004	0.881741
	48.5216	0.872045		48.5216	0.871441		48.5215	0.871255			48.5213	0.883571		48.5212	0.881735		48.5211	0.881763
	48.5424	0.872087		48.5424	0.871486		48.5423	0.871298			48.5421	0.883595		48.542	0.881761		48.5419	0.881785
	48.5632	0.872129		48.5632	0.871531		48.5631	0.871342			48.5628	0.88362		48.5628	0.881786		48.5627	0.881807
	48.584	0.87217		48.5839	0.871576		48.5839	0.871385			48.5836	0.883644		48.5836	0.881812		48.5835	0.881831
	48.6048	0.872212		48.6047	0.871621		48.6047	0.871428			48.6044	0.883669		48.6043	0.881837		48.6043	0.881854
	48.6256	0.872252		48.6255	0.871665		48.6254	0.87147			48.6252	0.883693		48.6251	0.881862		48.6251	0.881878
	48.6463	0.872293		48.6463	0.871709		48.6462	0.871513			48.646	0.883717		48.6459	0.881888		48.6458	0.881903
	48.6671	0.872333		48.6671	0.871752		48.667	0.871554			48.6668	0.883741		48.6667	0.881913		48.6666	0.881927
	48.6879	0.872373		48.6878	0.871795		48.6878	0.871596			48.6875	0.883765		48.6875	0.881939		48.6874	0.881952
	48.7087	0.872413		48.7086	0.871838		48.7086	0.871637			48.7083	0.88379		48.7083	0.881965		48.7082	0.881978
	48.7295	0.872452		48.7294	0.871881		48.7293	0.871678			48.7291	0.883814		48.729	0.88199		48.729	0.882003
	48.7503	0.872491		48.7502	0.871924		48.7501	0.871719			48.7499	0.883837		48.7498	0.882016		48.7498	0.88203
	48.771	0.87253		48.771	0.871966		48.7709	0.87176			48.7707	0.883861		48.7706	0.882042		48.7705	0.882056
	48.7918	0.872569		48.7918	0.872008		48.7917	0.8718			48.7914	0.883885		48.7914	0.882069		48.7913	0.882082
	48.8126	0.872607		48.8125	0.872049		48.8125	0.87184			48.8122	0.883909		48.8122	0.882095		48.8121	0.882109
	48.8334	0.872645		48.8333	0.87209		48.8333	0.871879			48.833	0.883933		48.8329	0.882122		48.8329	0.882136
	48.8542	0.872683		48.8541	0.872132		48.8541	0.871919			48.8538	0.883957		48.8537	0.882149		48.8537	0.882163
	48.8749	0.87272		48.8749	0.872172		48.8748	0.871958			48.8746	0.883981		48.8745	0.882176		48.8745	0.88219
	48.8957	0.872757		48.8957	0.872213		48.8956	0.871996			48.8954	0.884005		48.8953	0.882203		48.8952	0.882218
	48.9165	0.872794		48.9164	0.872253		48.9164	0.872035			48.9161	0.884029		48.9161	0.88223		48.916	0.882245
	48.9373	0.87283		48.9372	0.872293		48.9372	0.872073			48.9369	0.884053		48.9369	0.882257		48.9368	0.882273
	48.9581	0.872866		48.958	0.872333		48.958	0.872111			48.9577	0.884077		48.9577	0.882285		48.9576	0.882301
	48.9789	0.872902		48.9788	0.872372		48.9787	0.872149			48.9785	0.884101		48.9784	0.882312		48.9784	0.882328
	48.9997	0.872938		48.9996	0.872412		48.9995	0.872186			48.9993	0.884126		48.9992	0.882339		48.9992	0.882356
	49.0204	0.872973		49.0204	0.872451		49.0203	0.872223			49.02	0.88415		49.02	0.882367		49.0199	0.882384
	49.0412	0.873008		49.0412	0.872489		49.0411	0.87226			49.0408	0.884174		49.0408	0.882394		49.0407	0.882412
	49.062	0.873043		49.0619	0.872528		49.0619	0.872297			49.0616	0.884199		49.0616	0.882422		49.0615	0.882439
	49.0828	0.873078		49.0827	0.872566		49.0827	0.872333			49.0824	0.884224		49.0823	0.88245		49.0823	0.882467
	49.1036	0.873112		49.1035	0.872604		49.1034	0.872369			49.1032	0.884249		49.1031	0.882477		49.1031	0.882494
	49.1243	0.873146		49.1243	0.872642		49.1242	0.872405			49.124	0.884274		49.1239	0.882504		49.1238	0.882522
	49.1451	0.87318		49.1451	0.87268		49.145	0.872441			49.1448	0.884299		49.1447	0.882532		49.1446	0.882549
	49.1659	0.873214		49.1658	0.872717		49.1658	0.872477			49.1655	0.884324		49.1655	0.882559		49.1654	0.882576
	49.1867	0.873247		49.1866	0.872754		49.1866	0.872512			49.1863	0.88435		49.1863	0.882585		49.1862	0.882603
	49.2075	0.87328		49.2074	0.872792		49.2073	0.872547			49.2071	0.884375		49.207	0.882612		49.207	0.88263
	49.2283	0.873313		49.2282	0.872828		49.2281	0.872582			49.2279	0.8844		49.2278	0.882638		49.2278	0.882658
	49.249	0.873346		49.249	0.872865		49.2489	0.872616			49.2487	0.884425		49.2486	0.882664		49.2485	0.882685
	49.2698	0.873379		49.2698	0.872901		49.2697	0.872651			49.2694	0.88445		49.2694	0.882689		49.2693	0.882712
	49.2906	0.873411		49.2906	0.872938		49.2905	0.872685			49.2902	0.884475		49.2902	0.882714		49.2901	0.882739
	49.3114	0.873443		49.3113	0.872974		49.3113	0.872719			49.311	0.8845		49.3109	0.882739		49.3109	0.882766
	49.3322	0.873475		49.3321	0.87301		49.3321	0.872753			49.3318	0.884525		49.3317	0.882764		49.3317	0.882794
	49.353	0.873507		49.3529	0.873045		49.3528	0.872786			49.3526	0.88455		49.3525	0.882788		49.3524	0.882822
	49.3737	0.873539		49.3737	0.873081		49.3736	0.87282			49.3734	0.884575		49.3733	0.882811		49.3732	0.882849
	49.3945	0.87357		49.3945	0.873116		49.3944	0.872853			49.3941	0.884599		49.3941	0.882835		49.394	0.882878
	49.4153	0.873602		49.4152	0.873151		49.4152	0.872886			49.4149	0.884623		49.4149	0.882858		49.4148	0.882906
	49.4361	0.873633		49.436	0.873186		49.436	0.872919			49.4357	0.884647		49.4356	0.882881		49.4356	0.882935
	49.4569	0.873664		49.4568	0.873221		49.4567	0.872951			49.4565	0.884671		49.4564	0.882904		49.4564	0.882964
	49.4777	0.873695		49.4776	0.873256		49.4775	0.872984			49.4773	0.884694		49.4772	0.882926		49.4771	0.882994
	49.4984	0.873725		49.4984	0.87329		49.4983	0.873016			49.498	0.884717		49.498	0.882949		49.4979	0.883024
	49.5192	0.873756		49.5192	0.873325		49.5191	0.873048			49.5188	0.88474		49.5188	0.882972		49.5187	0.883054
	49.54	0.873786		49.5399	0.873359		49.5399	0.87308			49.5396	0.884762		49.5395	0.882995		49.5395	0.883084
	49.5608	0.873816		49.5607	0.873393		49.5607	0.873112			49.5604	0.884784		49.5603	0.883018		49.5603	0.883115
	49.5816	0.873846		49.5815	0.873426		49.5814	0.873143			49.5812	0.884806		49.5811	0.883041		49.581	0.883146
	49.6024	0.873876		49.6023	0.87346		49.6022	0.873175			49.602	0.884827		49.6019	0.883064		49.6018	0.883177
	49.6231	0.873906		49.6231	0.873493		49.623	0.873206			49.6228	0.884848		49.6227	0.883087		49.6226	0.883208
	49.6439	0.873935		49.6439	0.873527		49.6438	0.873237			49.6435	0.884869		49.6435	0.88311		49.6434	0.88324
	49.6647	0.873965		49.6646	0.87356		49.6646	0.873268			49.6643	0.88489		49.6643	0.883134		49.6642	0.883271
	49.6855	0.873994		49.6854	0.873592		49.6854	0.873298			49.6851	0.88491		49.685	0.883158		49.685	0.883302
	49.7063	0.874023		49.7062	0.873625		49.7061	0.873329			49.7059	0.88493		49.7058	0.883182		49.7058	0.883333
	49.727	0.874052		49.727	0.873657		49.7269	0.873359			49.7267	0.88495		49.7266	0.883206		49.7265	0.883364
	49.7478	0.874081		49.7478	0.87369		49.7477	0.87339			49.7474	0.88497		49.7474	0.883231		49.7473	0.883394
	49.7686	0.87411		49.7685	0.873722		49.7685	0.87342			49.7682	0.884989		49.7682	0.883256		49.7681	0.883425
	49.7894	0.874138		49.7893	0.873753		49.7893	0.87345			49.789	0.885008		49.7889	0.883281		49.7889	0.883454
	49.8102	0.874166		49.8101	0.873785		49.81	0.873479			49.8098	0.885027		49.8097	0.883306		49.8096	0.883483
	49.831	0.874195		49.8309	0.873816		49.8308	0.873509			49.8306	0.885045		49.8305	0.883332		49.8304	0.883512
	49.8518	0.874223		49.8517	0.873847		49.8516	0.873538			49.8513	0.885063		49.8513	0.883358		49.8512	0.88354
	49.8725	0.874251		49.8725	0.873878		49.8724	0.873568			49.8721	0.885081		49.8721	0.883384		49.872	0.883567
	49.8933	0.874278		49.8933	0.873909		49.8932	0.873597			49.8929	0.885098		49.8929	0.88341		49.8928	0.883594
	49.9141	0.874306		49.914	0.873939		49.914	0.873626			49.9137	0.885114		49.9136	0.883437		49.9136	0.88362
	49.9349	0.874333		49.9348	0.87397		49.9348	0.873654			49.9345	0.885131		49.9344	0.883463		49.9344	0.883645
	49.9557	0.87436		49.9556	0.874		49.9555	0.873683			49.9553	0.885147		49.9552	0.88349		49.9551	0.88367
	49.9764	0.874388		49.9764	0.87403		49.9763	0.873711			49.9761	0.885163		49.976	0.883517		49.9759	0.883695
	49.9972	0.874415		49.9972	0.874059		49.9971	0.87374			49.9968	0.885178		49.9968	0.883543		49.9967	0.883719
	50.018	0.874441		50.0179	0.874089		50.0179	0.873768			50.0176	0.885193		50.0175	0.88357		50.0175	0.883742
	50.0388	0.874468		50.0387	0.874118		50.0387	0.873796			50.0384	0.885209		50.0383	0.883596		50.0383	0.883765
	50.0596	0.874495		50.0595	0.874147		50.0594	0.873824			50.0592	0.885224		50.0591	0.883623		50.059	0.883787
	50.0804	0.874521		50.0803	0.874176		50.0802	0.873852			50.08	0.885239		50.0799	0.883649		50.0798	0.883809
	50.1011	0.874548		50.1011	0.874204		50.101	0.873879			50.1007	0.885253		50.1007	0.883675		50.1006	0.883831
	50.1219	0.874574		50.1219	0.874233		50.1218	0.873907			50.1215	0.885268		50.1215	0.883701		50.1214	0.883852
	50.1427	0.8746		50.1426	0.874261		50.1426	0.873934			50.1423	0.885282		50.1422	0.883727		50.1422	0.883872
	50.1635	0.874626		50.1634	0.874289		50.1634	0.873961			50.1631	0.885297		50.163	0.883752		50.163	0.883893
	50.1843	0.874652		50.1842	0.874317		50.1841	0.873988			50.1839	0.885312		50.1838	0.883778		50.1837	0.883913
	50.2051	0.874677		50.205	0.874344		50.2049	0.874015			50.2047	0.885326		50.2046	0.883803		50.2045	0.883932
	50.2258	0.874703		50.2258	0.874371		50.2257	0.874042			50.2254	0.88534		50.2254	0.883827		50.2253	0.883952
	50.2466	0.874729		50.2465	0.874398		50.2465	0.874069			50.2462	0.885355		50.2462	0.883852		50.2461	0.883971
	50.2674	0.874754		50.2673	0.874425		50.2673	0.874095			50.267	0.885369		50.2669	0.883877		50.2669	0.88399
	50.2882	0.874779		50.2881	0.874452		50.2881	0.874122			50.2878	0.885383		50.2877	0.883901		50.2876	0.884008
	50.309	0.874804		50.3089	0.874479		50.3088	0.874148			50.3086	0.885398		50.3085	0.883925		50.3084	0.884027
	50.3297	0.874829		50.3297	0.874505		50.3296	0.874174			50.3293	0.885412		50.3293	0.883949		50.3292	0.884045
	50.3505	0.874854		50.3505	0.874531		50.3504	0.8742			50.3501	0.885426		50.3501	0.883973		50.35	0.884064
	50.3713	0.874879		50.3713	0.874557		50.3712	0.874226			50.3709	0.88544		50.3708	0.883996		50.3708	0.884082
	50.3921	0.874904		50.392	0.874583		50.392	0.874251			50.3917	0.885454		50.3916	0.884019		50.3916	0.8841
	50.4129	0.874928		50.4128	0.874608		50.4128	0.874277			50.4125	0.885468		50.4124	0.884043		50.4124	0.884118
	50.4337	0.874953		50.4336	0.874633		50.4335	0.874302			50.4333	0.885482		50.4332	0.884066		50.4331	0.884137
	50.4545	0.874977		50.4544	0.874658		50.4543	0.874328			50.454	0.885496		50.454	0.884089		50.4539	0.884155
	50.4752	0.875002		50.4752	0.874683		50.4751	0.874353			50.4748	0.88551		50.4748	0.884111		50.4747	0.884173
	50.496	0.875026		50.4959	0.874708		50.4959	0.874378			50.4956	0.885524		50.4955	0.884134		50.4955	0.884191
	50.5168	0.87505		50.5167	0.874732		50.5167	0.874402			50.5164	0.885537		50.5163	0.884157		50.5162	0.884208
	50.5376	0.875074		50.5375	0.874757		50.5374	0.874427			50.5372	0.885551		50.5371	0.884179		50.537	0.884226
	50.5584	0.875098		50.5583	0.87478		50.5582	0.874452			50.558	0.885565		50.5579	0.884201		50.5578	0.884244
	50.5791	0.875122		50.5791	0.874804		50.579	0.874476			50.5787	0.885578		50.5787	0.884223		50.5786	0.884262
	50.5999	0.875146		50.5999	0.874828		50.5998	0.8745			50.5995	0.885592		50.5994	0.884246		50.5994	0.884279
	50.6207	0.87517		50.6206	0.874852		50.6206	0.874525			50.6203	0.885606		50.6202	0.884267		50.6202	0.884297
	50.6415	0.875194		50.6414	0.874875		50.6414	0.874548			50.6411	0.88562		50.641	0.884289		50.6409	0.884315
	50.6623	0.875217		50.6622	0.874898		50.6621	0.874572			50.6619	0.885634		50.6618	0.884311		50.6617	0.884333
	50.6831	0.875241		50.683	0.874922		50.6829	0.874596			50.6827	0.885649		50.6826	0.884332		50.6825	0.88435
	50.7038	0.875265		50.7038	0.874944		50.7037	0.87462			50.7034	0.885663		50.7034	0.884354		50.7033	0.884368
	50.7246	0.875288		50.7246	0.874967		50.7245	0.874643			50.7242	0.885678		50.7242	0.884375		50.7241	0.884386
	50.7454	0.875311		50.7453	0.87499		50.7453	0.874666			50.745	0.885693		50.7449	0.884396		50.7449	0.884404
	50.7662	0.875334		50.7661	0.875012		50.7661	0.87469			50.7658	0.885708		50.7657	0.884417		50.7656	0.884422
	50.787	0.875358		50.7869	0.875035		50.7868	0.874713			50.7866	0.885723		50.7865	0.884438		50.7864	0.88444
	50.8078	0.875381		50.8077	0.875057		50.8076	0.874735			50.8073	0.885738		50.8073	0.884459		50.8072	0.884458
	50.8285	0.875404		50.8285	0.875079		50.8284	0.874758			50.8281	0.885753		50.8281	0.884479		50.828	0.884475
	50.8493	0.875426		50.8492	0.875101		50.8492	0.874781			50.8489	0.885768		50.8488	0.884499		50.8488	0.884493
	50.8701	0.875449		50.87	0.875123		50.87	0.874803			50.8697	0.885783		50.8696	0.884519		50.8696	0.88451
	50.8909	0.875472		50.8908	0.875144		50.8907	0.874826			50.8905	0.885799		50.8904	0.884539		50.8903	0.884527
	50.9117	0.875494		50.9116	0.875166		50.9115	0.874848			50.9113	0.885814		50.9112	0.884559		50.9111	0.884544
	50.9325	0.875517		50.9324	0.875187		50.9323	0.87487			50.932	0.88583		50.932	0.884578		50.9319	0.88456
	50.9532	0.875539		50.9532	0.875208		50.9531	0.874892			50.9528	0.885846		50.9528	0.884598		50.9527	0.884576
	50.974	0.875561		50.974	0.87523		50.9739	0.874914			50.9736	0.885863		50.9735	0.884616		50.9735	0.884593
	50.9948	0.875583		50.9947	0.875251		50.9947	0.874936			50.9944	0.885879		50.9943	0.884635		50.9943	0.884608
	51.0156	0.875605		51.0155	0.875272		51.0155	0.874958			51.0152	0.885896		51.0151	0.884653		51.015	0.884624
	51.0364	0.875627		51.0363	0.875292		51.0362	0.87498			51.0359	0.885913		51.0359	0.884671		51.0358	0.88464
	51.0572	0.875649		51.0571	0.875313		51.057	0.875001			51.0567	0.88593		51.0567	0.884688		51.0566	0.884655
	51.0779	0.87567		51.0779	0.875334		51.0778	0.875023			51.0775	0.885948		51.0774	0.884705		51.0774	0.88467
	51.0987	0.875692		51.0986	0.875354		51.0986	0.875044			51.0983	0.885965		51.0982	0.884722		51.0982	0.884686
	51.1195	0.875713		51.1194	0.875374		51.1194	0.875065			51.1191	0.885983		51.119	0.884738		51.1189	0.884701
	51.1403	0.875735		51.1402	0.875394		51.1401	0.875086			51.1399	0.886001		51.1398	0.884754		51.1397	0.884716
	51.1611	0.875756		51.161	0.875415		51.1609	0.875108			51.1606	0.886019		51.1606	0.884769		51.1605	0.884731
	51.1818	0.875777		51.1818	0.875435		51.1817	0.875129			51.1814	0.886036		51.1814	0.884784		51.1813	0.884746
	51.2026	0.875798		51.2026	0.875454		51.2025	0.87515			51.2022	0.886054		51.2021	0.884799		51.2021	0.884761
	51.2234	0.875819		51.2233	0.875474		51.2233	0.875171			51.223	0.886072		51.2229	0.884814		51.2229	0.884776
	51.2442	0.87584		51.2441	0.875494		51.2441	0.875192			51.2438	0.88609		51.2437	0.884828		51.2436	0.884791
	51.265	0.875861		51.2649	0.875513		51.2648	0.875212			51.2646	0.886108		51.2645	0.884842		51.2644	0.884806
	51.2858	0.875882		51.2857	0.875533		51.2856	0.875233			51.2853	0.886126		51.2853	0.884856		51.2852	0.884821
	51.3066	0.875903		51.3065	0.875552		51.3064	0.875254			51.3061	0.886145		51.3061	0.88487		51.306	0.884836
	51.3273	0.875923		51.3273	0.875571		51.3272	0.875275			51.3269	0.886163		51.3268	0.884884		51.3268	0.884852
	51.3481	0.875944		51.348	0.87559		51.348	0.875295			51.3477	0.886181		51.3476	0.884897		51.3475	0.884867
	51.3689	0.875965		51.3688	0.875609		51.3688	0.875316			51.3685	0.8862		51.3684	0.88491		51.3683	0.884884
	51.3897	0.875985		51.3896	0.875628		51.3895	0.875337			51.3893	0.886219		51.3892	0.884924		51.3891	0.8849
	51.4105	0.876005		51.4104	0.875646		51.4103	0.875357			51.41	0.886238		51.41	0.884937		51.4099	0.884917
	51.4312	0.876026		51.4312	0.875665		51.4311	0.875378			51.4308	0.886257		51.4308	0.884951		51.4307	0.884934
	51.452	0.876046		51.4519	0.875684		51.4519	0.875398			51.4516	0.886276		51.4515	0.884964		51.4515	0.884952
	51.4728	0.876066		51.4727	0.875702		51.4727	0.875419			51.4724	0.886295		51.4723	0.884978		51.4722	0.88497
	51.4936	0.876087		51.4935	0.875721		51.4935	0.875439			51.4932	0.886315		51.4931	0.884992		51.493	0.884989
	51.5144	0.876107		51.5143	0.875739		51.5142	0.87546			51.514	0.886335		51.5139	0.885006		51.5138	0.885008
	51.5352	0.876127		51.5351	0.875757		51.535	0.87548			51.5347	0.886354		51.5347	0.88502		51.5346	0.885028
	51.5559	0.876147		51.5559	0.875775		51.5558	0.875501			51.5555	0.886374		51.5555	0.885034		51.5554	0.885048
	51.5767	0.876167		51.5767	0.875793		51.5766	0.875521			51.5763	0.886394		51.5762	0.885049		51.5762	0.885068
	51.5975	0.876187		51.5974	0.875811		51.5974	0.875541			51.5971	0.886415		51.597	0.885063		51.5969	0.885088
	51.6183	0.876207		51.6182	0.875829		51.6181	0.875562			51.6179	0.886435		51.6178	0.885078		51.6177	0.885109
	51.6391	0.876226		51.639	0.875847		51.6389	0.875582			51.6386	0.886456		51.6386	0.885093		51.6385	0.885129
	51.6598	0.876246		51.6598	0.875865		51.6597	0.875602			51.6594	0.886477		51.6594	0.885108		51.6593	0.88515
	51.6806	0.876266		51.6806	0.875883		51.6805	0.875623			51.6802	0.886498		51.6801	0.885124		51.6801	0.885171
	51.7014	0.876285		51.7013	0.875901		51.7013	0.875643			51.701	0.886519		51.7009	0.885139		51.7009	0.885192
	51.7222	0.876305		51.7221	0.875918		51.7221	0.875664			51.7218	0.88654		51.7217	0.885154		51.7216	0.885212
	51.743	0.876325		51.7429	0.875936		51.7428	0.875684			51.7426	0.886561		51.7425	0.88517		51.7424	0.885233
	51.7638	0.876344		51.7637	0.875954		51.7636	0.875704			51.7633	0.886582		51.7633	0.885185		51.7632	0.885253
	51.7846	0.876363		51.7845	0.875972		51.7844	0.875725			51.7841	0.886604		51.7841	0.885201		51.784	0.885273
	51.8053	0.876383		51.8053	0.875989		51.8052	0.875745			51.8049	0.886625		51.8048	0.885216		51.8048	0.885293
	51.8261	0.876402		51.826	0.876007		51.826	0.875766			51.8257	0.886646		51.8256	0.885231		51.8255	0.885313
	51.8469	0.876422		51.8468	0.876025		51.8468	0.875786			51.8465	0.886668		51.8464	0.885247		51.8463	0.885333
	51.8677	0.876441		51.8676	0.876043		51.8675	0.875807			51.8672	0.886689		51.8672	0.885262		51.8671	0.885352
	51.8885	0.87646		51.8884	0.87606		51.8883	0.875827			51.888	0.88671		51.888	0.885278		51.8879	0.885371
	51.9093	0.876479		51.9092	0.876078		51.9091	0.875848			51.9088	0.886732		51.9087	0.885293		51.9087	0.88539
	51.93	0.876498		51.93	0.876096		51.9299	0.875868			51.9296	0.886753		51.9295	0.885308		51.9295	0.885408
	51.9508	0.876517		51.9507	0.876114		51.9507	0.875889			51.9504	0.886774		51.9503	0.885324		51.9502	0.885426
	51.9716	0.876536		51.9715	0.876132		51.9714	0.87591			51.9712	0.886795		51.9711	0.885339		51.971	0.885444
	51.9924	0.876555		51.9923	0.87615		51.9922	0.87593			51.992	0.886815		51.9919	0.885354		51.9918	0.885462
	52.0132	0.876574		52.0131	0.876168		52.013	0.875951			52.0127	0.886836		52.0127	0.885369		52.0126	0.88548
	52.0339	0.876593		52.0339	0.876186		52.0338	0.875972			52.0335	0.886856		52.0334	0.885385		52.0334	0.885498
	52.0547	0.876612		52.0547	0.876204		52.0546	0.875992			52.0543	0.886877		52.0542	0.8854		52.0541	0.885516
	52.0755	0.87663		52.0754	0.876222		52.0754	0.876013			52.0751	0.886897		52.075	0.885416		52.0749	0.885534
	52.0963	0.876649		52.0962	0.87624		52.0962	0.876034			52.0959	0.886917		52.0958	0.885431		52.0957	0.885553
	52.1171	0.876667		52.117	0.876258		52.1169	0.876055			52.1166	0.886937		52.1166	0.885447		52.1165	0.885572
	52.1379	0.876686		52.1378	0.876276		52.1377	0.876076			52.1374	0.886957		52.1373	0.885462		52.1373	0.885591
	52.1586	0.876704		52.1586	0.876294		52.1585	0.876096			52.1582	0.886977		52.1581	0.885478		52.1581	0.885611
	52.1794	0.876723		52.1793	0.876312		52.1793	0.876117			52.179	0.886997		52.1789	0.885494		52.1788	0.885631
	52.2002	0.876741		52.2001	0.87633		52.2001	0.876138			52.1998	0.887018		52.1997	0.88551		52.1996	0.885652
	52.221	0.876759		52.2209	0.876348		52.2208	0.876159			52.2206	0.887038		52.2205	0.885526		52.2204	0.885673
	52.2418	0.876777		52.2417	0.876366		52.2416	0.87618			52.2413	0.887059		52.2413	0.885542		52.2412	0.885695
	52.2625	0.876795		52.2625	0.876385		52.2624	0.876201			52.2621	0.887081		52.2621	0.885558		52.262	0.885717
	52.2833	0.876813		52.2833	0.876403		52.2832	0.876221			52.2829	0.887102		52.2828	0.885574		52.2828	0.88574
	52.3041	0.876831		52.304	0.876421		52.304	0.876242			52.3037	0.887124		52.3036	0.885591		52.3035	0.885763
	52.3249	0.876848		52.3248	0.876439		52.3248	0.876263			52.3245	0.887146		52.3244	0.885607		52.3243	0.885787
	52.3457	0.876866		52.3456	0.876457		52.3455	0.876284			52.3453	0.887169		52.3452	0.885624		52.3451	0.885811
	52.3665	0.876884		52.3664	0.876475		52.3663	0.876304			52.366	0.887192		52.366	0.88564		52.3659	0.885836
	52.3873	0.876901		52.3872	0.876494		52.3871	0.876325			52.3868	0.887215		52.3867	0.885657		52.3867	0.885862
	52.408	0.876918		52.408	0.876512		52.4079	0.876346			52.4076	0.887239		52.4075	0.885674		52.4074	0.885888
	52.4288	0.876935		52.4288	0.87653		52.4287	0.876367			52.4284	0.887263		52.4283	0.885691		52.4282	0.885914
	52.4496	0.876953		52.4495	0.876548		52.4495	0.876387			52.4492	0.887288		52.4491	0.885708		52.449	0.885941
	52.4704	0.87697		52.4703	0.876567		52.4702	0.876408			52.4699	0.887312		52.4699	0.885725		52.4698	0.885968
	52.4912	0.876987		52.4911	0.876585		52.491	0.876429			52.4907	0.887338		52.4907	0.885742		52.4906	0.885995
	52.5119	0.877003		52.5119	0.876603		52.5118	0.87645			52.5115	0.887364		52.5114	0.88576		52.5114	0.886023
	52.5327	0.87702		52.5327	0.876622		52.5326	0.876471			52.5323	0.88739		52.5322	0.885777		52.5321	0.886052
	52.5535	0.877037		52.5534	0.87664		52.5534	0.876491			52.5531	0.887416		52.553	0.885795		52.5529	0.886081
	52.5743	0.877053		52.5742	0.876658		52.5742	0.876512			52.5739	0.887443		52.5738	0.885813		52.5737	0.88611
	52.5951	0.877069		52.595	0.876676		52.5949	0.876533			52.5946	0.88747		52.5946	0.885831		52.5945	0.886139
	52.6159	0.877086		52.6158	0.876695		52.6157	0.876553			52.6154	0.887497		52.6153	0.885849		52.6153	0.886169
	52.6367	0.877102		52.6366	0.876713		52.6365	0.876574			52.6362	0.887525		52.6361	0.885867		52.636	0.886199
	52.6574	0.877118		52.6574	0.876732		52.6573	0.876595			52.657	0.887552		52.6569	0.885886		52.6568	0.886229
	52.6782	0.877134		52.6781	0.87675		52.6781	0.876615			52.6778	0.88758		52.6777	0.885905		52.6776	0.886259
	52.699	0.87715		52.6989	0.876768		52.6989	0.876636			52.6985	0.887608		52.6985	0.885924		52.6984	0.886289
	52.7198	0.877166		52.7197	0.876787		52.7196	0.876656			52.7193	0.887636		52.7193	0.885943		52.7192	0.88632
	52.7406	0.877181		52.7405	0.876805		52.7404	0.876677			52.7401	0.887664		52.74	0.885963		52.74	0.88635
	52.7613	0.877197		52.7613	0.876824		52.7612	0.876697			52.7609	0.887693		52.7608	0.885983		52.7608	0.88638
	52.7821	0.877212		52.782	0.876842		52.782	0.876718			52.7817	0.887721		52.7816	0.886003		52.7815	0.88641
	52.8029	0.877228		52.8028	0.876861		52.8028	0.876738			52.8025	0.887749		52.8024	0.886023		52.8023	0.886441
	52.8237	0.877243		52.8236	0.876879		52.8235	0.876758			52.8233	0.887778		52.8232	0.886044		52.8231	0.886471
	52.8445	0.877258		52.8444	0.876897		52.8443	0.876779			52.844	0.887806		52.844	0.886065		52.8439	0.8865
	52.8653	0.877273		52.8652	0.876916		52.8651	0.876799			52.8648	0.887834		52.8647	0.886086		52.8647	0.88653
	52.886	0.877288		52.886	0.876934		52.8859	0.876819			52.8856	0.887863		52.8855	0.886107		52.8854	0.886559
	52.9068	0.877303		52.9068	0.876953		52.9067	0.876838			52.9064	0.887891		52.9063	0.886128		52.9062	0.886588
	52.9276	0.877317		52.9275	0.876971		52.9275	0.876858			52.9272	0.887919		52.9271	0.88615		52.927	0.886617
	52.9484	0.877332		52.9483	0.87699		52.9482	0.876878			52.9479	0.887947		52.9479	0.886172		52.9478	0.886645
	52.9692	0.877347		52.9691	0.877008		52.969	0.876898			52.9687	0.887975		52.9686	0.886194		52.9686	0.886673
	52.99	0.877361		52.9899	0.877026		52.9898	0.876917			52.9895	0.888003		52.9894	0.886216		52.9894	0.886701
	53.0107	0.877376		53.0107	0.877045		53.0106	0.876936			53.0103	0.88803		53.0102	0.886238		53.0101	0.886728
	53.0315	0.87739		53.0314	0.877063		53.0314	0.876956			53.0311	0.888058		53.031	0.886261		53.0309	0.886755
	53.0523	0.877405		53.0522	0.877081		53.0521	0.876975			53.0519	0.888085		53.0518	0.886283		53.0517	0.886781
	53.0731	0.877419		53.073	0.8771		53.0729	0.876994			53.0726	0.888112		53.0726	0.886306		53.0725	0.886807
	53.0939	0.877433		53.0938	0.877118		53.0937	0.877013			53.0934	0.888139		53.0933	0.886329		53.0933	0.886833
	53.1146	0.877448		53.1146	0.877136		53.1145	0.877032			53.1142	0.888165		53.1141	0.886352		53.114	0.886859
	53.1354	0.877462		53.1354	0.877155		53.1353	0.87705			53.135	0.888192		53.1349	0.886375		53.1348	0.886884
	53.1562	0.877476		53.1561	0.877173		53.1561	0.877069			53.1558	0.888218		53.1557	0.886399		53.1556	0.88691
	53.177	0.87749		53.1769	0.877191		53.1769	0.877087			53.1765	0.888244		53.1765	0.886422		53.1764	0.886935
	53.1978	0.877504		53.1977	0.877209		53.1976	0.877106			53.1973	0.888269		53.1972	0.886445		53.1972	0.88696
	53.2186	0.877518		53.2185	0.877227		53.2184	0.877124			53.2181	0.888294		53.218	0.886469		53.218	0.886985
	53.2394	0.877533		53.2393	0.877245		53.2392	0.877142			53.2389	0.888319		53.2388	0.886492		53.2387	0.88701
	53.2601	0.877547		53.2601	0.877263		53.26	0.87716			53.2597	0.888343		53.2596	0.886516		53.2595	0.887035
	53.2809	0.877561		53.2808	0.877282		53.2808	0.877178			53.2805	0.888367		53.2804	0.886539		53.2803	0.88706
	53.3017	0.877575		53.3016	0.8773		53.3015	0.877196			53.3012	0.888391		53.3012	0.886562		53.3011	0.887085
	53.3225	0.877589		53.3224	0.877317		53.3223	0.877213			53.322	0.888414		53.322	0.886585		53.3219	0.88711
	53.3433	0.877603		53.3432	0.877335		53.3431	0.877231			53.3428	0.888437		53.3427	0.886608		53.3427	0.887135
	53.364	0.877617		53.364	0.877353		53.3639	0.877248			53.3636	0.88846		53.3635	0.886631		53.3634	0.88716
	53.3848	0.877631		53.3847	0.877371		53.3847	0.877266			53.3844	0.888482		53.3843	0.886654		53.3842	0.887185
	53.4056	0.877645		53.4055	0.877389		53.4055	0.877283			53.4052	0.888504		53.4051	0.886676		53.405	0.88721
	53.4264	0.877659		53.4263	0.877407		53.4262	0.8773			53.4259	0.888526		53.4259	0.886699		53.4258	0.887234
	53.4472	0.877673		53.4471	0.877424		53.447	0.877317			53.4467	0.888548		53.4466	0.886721		53.4466	0.887259
	53.468	0.877687		53.4679	0.877442		53.4678	0.877334			53.4675	0.88857		53.4674	0.886743		53.4674	0.887284
	53.4887	0.8777		53.4887	0.87746		53.4886	0.877351			53.4883	0.888591		53.4882	0.886765		53.4881	0.887308
	53.5095	0.877714		53.5095	0.877477		53.5094	0.877367			53.5091	0.888613		53.509	0.886787		53.5089	0.887333
	53.5303	0.877728		53.5302	0.877495		53.5302	0.877384			53.5299	0.888634		53.5298	0.886809		53.5297	0.887357
	53.5511	0.877742		53.551	0.877513		53.5509	0.877401			53.5506	0.888655		53.5506	0.886831		53.5505	0.887381
	53.5719	0.877756		53.5718	0.87753		53.5717	0.877417			53.5714	0.888676		53.5713	0.886853		53.5713	0.887405
	53.5927	0.877769		53.5926	0.877548		53.5925	0.877433			53.5922	0.888697		53.5921	0.886874		53.592	0.887429
	53.6134	0.877783		53.6134	0.877565		53.6133	0.87745			53.613	0.888718		53.6129	0.886896		53.6128	0.887453
	53.6342	0.877797		53.6341	0.877583		53.6341	0.877466			53.6338	0.888739		53.6337	0.886918		53.6336	0.887477
	53.655	0.877811		53.6549	0.8776		53.6549	0.877482			53.6545	0.88876		53.6545	0.886941		53.6544	0.887501
	53.6758	0.877824		53.6757	0.877618		53.6756	0.877498			53.6753	0.888781		53.6752	0.886963		53.6752	0.887524
	53.6966	0.877838		53.6965	0.877636		53.6964	0.877515			53.6961	0.888801		53.696	0.886985		53.696	0.887547
	53.7174	0.877852		53.7173	0.877653		53.7172	0.877531			53.7169	0.888822		53.7168	0.887007		53.7167	0.88757
	53.7381	0.877865		53.7381	0.877671		53.738	0.877547			53.7377	0.888843		53.7376	0.88703		53.7375	0.887593
	53.7589	0.877879		53.7588	0.877688		53.7588	0.877563			53.7585	0.888864		53.7584	0.887052		53.7583	0.887615
	53.7797	0.877892		53.7796	0.877706		53.7796	0.877578			53.7792	0.888884		53.7792	0.887074		53.7791	0.887637
	53.8005	0.877906		53.8004	0.877723		53.8003	0.877594			53.8	0.888905		53.8	0.887097		53.7999	0.887659
	53.8213	0.87792		53.8212	0.877741		53.8211	0.87761			53.8208	0.888926		53.8207	0.88712		53.8207	0.88768
	53.8421	0.877933		53.842	0.877759		53.8419	0.877625			53.8416	0.888946		53.8415	0.887142		53.8414	0.887701
	53.8628	0.877947		53.8627	0.877776		53.8627	0.877641			53.8624	0.888967		53.8623	0.887165		53.8622	0.887722
	53.8836	0.87796		53.8835	0.877794		53.8835	0.877656			53.8832	0.888987		53.8831	0.887188		53.883	0.887742
	53.9044	0.877974		53.9043	0.877811		53.9042	0.877672			53.9039	0.889007		53.9039	0.88721		53.9038	0.887762
	53.9252	0.877987		53.9251	0.877829		53.925	0.877687			53.9247	0.889028		53.9246	0.887233		53.9246	0.887782
	53.946	0.878001		53.9459	0.877847		53.9458	0.877703			53.9455	0.889049		53.9454	0.887256		53.9453	0.887801
	53.9667	0.878014		53.9667	0.877864		53.9666	0.877718			53.9663	0.889069		53.9662	0.887278		53.9661	0.88782
	53.9875	0.878027		53.9875	0.877882		53.9874	0.877733			53.9871	0.889089		53.987	0.887301		53.9869	0.887838
	54.0083	0.878041		54.0082	0.8779		54.0082	0.877748			54.0078	0.88911		54.0078	0.887324		54.0077	0.887856
	54.0291	0.878054		54.029	0.877917		54.0289	0.877763			54.0286	0.88913		54.0286	0.887347		54.0285	0.887874
	54.0499	0.878067		54.0498	0.877935		54.0497	0.877778			54.0494	0.88915		54.0493	0.88737		54.0493	0.887891
	54.0707	0.87808		54.0706	0.877952		54.0705	0.877793			54.0702	0.88917		54.0701	0.887394		54.07	0.887908
	54.0914	0.878093		54.0914	0.87797		54.0913	0.877807			54.091	0.88919		54.0909	0.887417		54.0908	0.887924
	54.1122	0.878107		54.1121	0.877987		54.1121	0.877822			54.1118	0.88921		54.1117	0.88744		54.1116	0.88794
	54.133	0.87812		54.1329	0.878005		54.1328	0.877837			54.1325	0.889229		54.1325	0.887463		54.1324	0.887956
	54.1538	0.878132		54.1537	0.878022		54.1536	0.877851			54.1533	0.889248		54.1532	0.887487		54.1532	0.887971
	54.1746	0.878145		54.1745	0.878039		54.1744	0.877866			54.1741	0.889267		54.174	0.88751		54.1739	0.887987
	54.1954	0.878158		54.1953	0.878057		54.1952	0.87788			54.1949	0.889285		54.1948	0.887533		54.1947	0.888001
	54.2161	0.878171		54.2161	0.878074		54.216	0.877894			54.2157	0.889303		54.2156	0.887556		54.2155	0.888016
	54.2369	0.878184		54.2368	0.878091		54.2368	0.877908			54.2364	0.88932		54.2364	0.887579		54.2363	0.888031
	54.2577	0.878196		54.2576	0.878108		54.2576	0.877923			54.2572	0.889338		54.2572	0.887601		54.2571	0.888046
	54.2785	0.878209		54.2784	0.878124		54.2783	0.877937			54.278	0.889354		54.2779	0.887624		54.2779	0.88806
	54.2993	0.878221		54.2992	0.878141		54.2991	0.87795			54.2988	0.889371		54.2987	0.887645		54.2986	0.888074
	54.3201	0.878234		54.32	0.878158		54.3199	0.877964			54.3196	0.889387		54.3195	0.887667		54.3194	0.888089
	54.3408	0.878246		54.3408	0.878174		54.3407	0.877978			54.3404	0.889402		54.3403	0.887688		54.3402	0.888103
	54.3616	0.878259		54.3615	0.878191		54.3615	0.877992			54.3612	0.889418		54.3611	0.887709		54.361	0.888117
	54.3824	0.878271		54.3823	0.878207		54.3822	0.878005			54.3819	0.889433		54.3819	0.88773		54.3818	0.888131
	54.4032	0.878283		54.4031	0.878223		54.403	0.878019			54.4027	0.889448		54.4026	0.88775		54.4025	0.888145
	54.424	0.878295		54.4239	0.878239		54.4238	0.878032			54.4235	0.889463		54.4234	0.88777		54.4233	0.888159
	54.4447	0.878308		54.4447	0.878255		54.4446	0.878045			54.4443	0.889478		54.4442	0.887789		54.4441	0.888173
	54.4655	0.87832		54.4654	0.878271		54.4654	0.878058			54.4651	0.889492		54.465	0.887808		54.4649	0.888187
	54.4863	0.878332		54.4862	0.878287		54.4862	0.878071			54.4858	0.889506		54.4858	0.887827		54.4857	0.888201
	54.5071	0.878344		54.507	0.878303		54.5069	0.878084			54.5066	0.889521		54.5065	0.887846		54.5065	0.888215
	54.5279	0.878356		54.5278	0.878318		54.5277	0.878097			54.5274	0.889535		54.5273	0.887864		54.5273	0.888229
	54.5487	0.878369		54.5486	0.878333		54.5485	0.87811			54.5482	0.889548		54.5481	0.887883		54.548	0.888242
	54.5695	0.878381		54.5694	0.878348		54.5693	0.878122			54.569	0.889562		54.5689	0.887901		54.5688	0.888256
	54.5902	0.878393		54.5902	0.878363		54.5901	0.878135			54.5898	0.889576		54.5897	0.887919		54.5896	0.888269
	54.611	0.878405		54.6109	0.878378		54.6109	0.878147			54.6105	0.889589		54.6105	0.887938		54.6104	0.888283
	54.6318	0.878417		54.6317	0.878393		54.6316	0.878159			54.6313	0.889602		54.6312	0.887956		54.6312	0.888296
	54.6526	0.878429		54.6525	0.878408		54.6524	0.878172			54.6521	0.889616		54.652	0.887975		54.6519	0.88831
	54.6734	0.878441		54.6733	0.878422		54.6732	0.878184			54.6729	0.889629		54.6728	0.887994		54.6727	0.888324
	54.6942	0.878453		54.6941	0.878437		54.694	0.878196			54.6937	0.889642		54.6936	0.888013		54.6935	0.888337
	54.7149	0.878465		54.7148	0.878451		54.7148	0.878208			54.7144	0.889655		54.7144	0.888033		54.7143	0.888351
	54.7357	0.878477		54.7356	0.878465		54.7356	0.878219			54.7352	0.889668		54.7351	0.888053		54.7351	0.888365
	54.7565	0.878489		54.7564	0.878479		54.7563	0.878231			54.756	0.889681		54.7559	0.888073		54.7559	0.888379
	54.7773	0.878501		54.7772	0.878493		54.7771	0.878243			54.7768	0.889694		54.7767	0.888093		54.7766	0.888393
	54.7981	0.878513		54.798	0.878506		54.7979	0.878254			54.7976	0.889707		54.7975	0.888114		54.7974	0.888407
	54.8188	0.878525		54.8188	0.87852		54.8187	0.878266			54.8184	0.88972		54.8183	0.888136		54.8182	0.888422
	54.8396	0.878537		54.8396	0.878533		54.8395	0.878277			54.8391	0.889733		54.8391	0.888157		54.839	0.888436
	54.8604	0.878549		54.8603	0.878546		54.8603	0.878288			54.8599	0.889746		54.8599	0.888179		54.8598	0.888451
	54.8812	0.878561		54.8811	0.878559		54.881	0.878299			54.8807	0.88976		54.8806	0.888201		54.8805	0.888466
	54.902	0.878573		54.9019	0.878572		54.9018	0.87831			54.9015	0.889773		54.9014	0.888223		54.9013	0.888481
	54.9228	0.878585		54.9227	0.878585		54.9226	0.878321			54.9223	0.889787		54.9222	0.888244		54.9221	0.888496
	54.9435	0.878597		54.9435	0.878597		54.9434	0.878332			54.9431	0.889801		54.943	0.888266		54.9429	0.888511
	54.9643	0.878609		54.9642	0.87861		54.9642	0.878343			54.9638	0.889815		54.9638	0.888288		54.9637	0.888526
	54.9851	0.878621		54.985	0.878622		54.9849	0.878354			54.9846	0.889829		54.9845	0.88831		54.9845	0.888541
	55.0059	0.878633		55.0058	0.878634		55.0057	0.878365			55.0054	0.889843		55.0053	0.888331		55.0052	0.888557
	55.0267	0.878645		55.0266	0.878646		55.0265	0.878375			55.0262	0.889857		55.0261	0.888352		55.026	0.888573
	55.0474	0.878658		55.0474	0.878658		55.0473	0.878386			55.047	0.889871		55.0469	0.888373		55.0468	0.888588
	55.0682	0.87867		55.0682	0.878669		55.0681	0.878397			55.0677	0.889886		55.0677	0.888393		55.0676	0.888604
	55.089	0.878682		55.0889	0.878681		55.0889	0.878407			55.0885	0.8899		55.0885	0.888414		55.0884	0.88862
	55.1098	0.878694		55.1097	0.878692		55.1096	0.878417			55.1093	0.889914		55.1092	0.888434		55.1091	0.888636
	55.1306	0.878706		55.1305	0.878704		55.1304	0.878428			55.1301	0.889928		55.13	0.888453		55.1299	0.888651
	55.1514	0.878719		55.1513	0.878715		55.1512	0.878438			55.1509	0.889942		55.1508	0.888472		55.1507	0.888667
	55.1722	0.878731		55.1721	0.878726		55.172	0.878448			55.1717	0.889956		55.1716	0.888491		55.1715	0.888683
	55.1929	0.878744		55.1928	0.878737		55.1928	0.878459			55.1925	0.88997		55.1924	0.88851		55.1923	0.888699
	55.2137	0.878756		55.2136	0.878748		55.2135	0.878469			55.2132	0.889983		55.2131	0.888528		55.2131	0.888715
	55.2345	0.878769		55.2344	0.878759		55.2343	0.878479			55.234	0.889997		55.2339	0.888546		55.2338	0.88873
	55.2553	0.878781		55.2552	0.87877		55.2551	0.87849			55.2548	0.89001		55.2547	0.888564		55.2546	0.888746
	55.2761	0.878794		55.276	0.878781		55.2759	0.8785			55.2756	0.890022		55.2755	0.888581		55.2754	0.888762
	55.2968	0.878807		55.2968	0.878792		55.2967	0.87851			55.2964	0.890035		55.2963	0.888598		55.2962	0.888778
	55.3176	0.878819		55.3175	0.878803		55.3175	0.87852			55.3171	0.890047		55.3171	0.888615		55.317	0.888794
	55.3384	0.878832		55.3383	0.878813		55.3383	0.87853			55.3379	0.890058		55.3378	0.888632		55.3378	0.88881
	55.3592	0.878845		55.3591	0.878824		55.359	0.878541			55.3587	0.89007		55.3586	0.888648		55.3585	0.888826
	55.38	0.878858		55.3799	0.878835		55.3798	0.878551			55.3795	0.890082		55.3794	0.888663		55.3793	0.888842
	55.4008	0.878871		55.4007	0.878845		55.4006	0.878561			55.4003	0.890093		55.4002	0.888678		55.4001	0.888858
	55.4215	0.878884		55.4215	0.878856		55.4214	0.878571			55.4211	0.890104		55.421	0.888693		55.4209	0.888874
	55.4423	0.878897		55.4423	0.878867		55.4422	0.878582			55.4418	0.890115		55.4418	0.888708		55.4417	0.888889
	55.4631	0.87891		55.463	0.878878		55.4629	0.878592			55.4626	0.890126		55.4625	0.888722		55.4625	0.888905
	55.4839	0.878923		55.4838	0.878888		55.4837	0.878602			55.4834	0.890137		55.4833	0.888735		55.4832	0.888921
	55.5047	0.878935		55.5046	0.878899		55.5045	0.878613			55.5042	0.890147		55.5041	0.888748		55.504	0.888936
	55.5255	0.878948		55.5254	0.87891		55.5253	0.878623			55.525	0.890158		55.5249	0.888761		55.5248	0.888952
	55.5462	0.878961		55.5462	0.878921		55.5461	0.878634			55.5457	0.890169		55.5457	0.888773		55.5456	0.888967
	55.567	0.878974		55.5669	0.878931		55.5669	0.878644			55.5665	0.89018		55.5665	0.888786		55.5664	0.888982
	55.5878	0.878987		55.5877	0.878942		55.5876	0.878655			55.5873	0.89019		55.5872	0.888798		55.5872	0.888997
	55.6086	0.879		55.6085	0.878953		55.6084	0.878665			55.6081	0.890201		55.608	0.888809		55.6079	0.889011
	55.6294	0.879012		55.6293	0.878964		55.6292	0.878676			55.6289	0.890212		55.6288	0.888821		55.6287	0.889026
	55.6501	0.879025		55.6501	0.878975		55.65	0.878687			55.6497	0.890223		55.6496	0.888833		55.6495	0.88904
	55.6709	0.879038		55.6709	0.878986		55.6708	0.878698			55.6704	0.890235		55.6704	0.888844		55.6703	0.889055
	55.6917	0.879051		55.6916	0.878997		55.6916	0.878708			55.6912	0.890246		55.6911	0.888856		55.6911	0.889069
	55.7125	0.879063		55.7124	0.879008		55.7123	0.878719			55.712	0.890258		55.7119	0.888868		55.7118	0.889083
	55.7333	0.879076		55.7332	0.879019		55.7331	0.87873			55.7328	0.89027		55.7327	0.888879		55.7326	0.889097
	55.7541	0.879089		55.754	0.879031		55.7539	0.878741			55.7536	0.890282		55.7535	0.888891		55.7534	0.889112
	55.7749	0.879101		55.7748	0.879042		55.7747	0.878752			55.7744	0.890294		55.7743	0.888903		55.7742	0.889126
	55.7956	0.879113		55.7955	0.879053		55.7955	0.878763			55.7951	0.890307		55.7951	0.888916		55.795	0.889141
	55.8164	0.879126		55.8163	0.879064		55.8162	0.878774			55.8159	0.890321		55.8158	0.888928		55.8158	0.889155
	55.8372	0.879138		55.8371	0.879076		55.837	0.878785			55.8367	0.890334		55.8366	0.888941		55.8365	0.88917
	55.858	0.87915		55.8579	0.879087		55.8578	0.878797			55.8575	0.890349		55.8574	0.888954		55.8573	0.889185
	55.8788	0.879163		55.8787	0.879099		55.8786	0.878808			55.8783	0.890363		55.8782	0.888967		55.8781	0.889201
	55.8995	0.879175		55.8995	0.87911		55.8994	0.878819			55.8991	0.890378		55.899	0.88898		55.8989	0.889217
	55.9203	0.879187		55.9203	0.879122		55.9202	0.87883			55.9198	0.890394		55.9198	0.888992		55.9197	0.889232
	55.9411	0.879199		55.941	0.879133		55.941	0.878842			55.9406	0.89041		55.9405	0.889005		55.9404	0.889249
	55.9619	0.879211		55.9618	0.879145		55.9617	0.878853			55.9614	0.890427		55.9613	0.889018		55.9612	0.889265
	55.9827	0.879223		55.9826	0.879156		55.9825	0.878864			55.9822	0.890444		55.9821	0.889031		55.982	0.889281
	56.0035	0.879234		56.0034	0.879168		56.0033	0.878875			56.003	0.890461		56.0029	0.889044		56.0028	0.889298
	56.0243	0.879246		56.0242	0.879179		56.0241	0.878887			56.0237	0.890479		56.0237	0.889057		56.0236	0.889315
	56.045	0.879258		56.0449	0.879191		56.0449	0.878898			56.0445	0.890498		56.0444	0.88907		56.0444	0.889333
	56.0658	0.879269		56.0657	0.879202		56.0656	0.878909			56.0653	0.890517		56.0652	0.889083		56.0651	0.88935
	56.0866	0.87928		56.0865	0.879214		56.0864	0.87892			56.0861	0.890536		56.086	0.889096		56.0859	0.889368
	56.1074	0.879292		56.1073	0.879225		56.1072	0.878932			56.1069	0.890556		56.1068	0.889109		56.1067	0.889386
	56.1282	0.879303		56.1281	0.879237		56.128	0.878943			56.1277	0.890576		56.1276	0.889123		56.1275	0.889405
	56.1489	0.879314		56.1489	0.879248		56.1488	0.878954			56.1484	0.890596		56.1484	0.889136		56.1483	0.889423
	56.1697	0.879325		56.1696	0.879259		56.1696	0.878966			56.1692	0.890617		56.1691	0.88915		56.1691	0.889442
	56.1905	0.879336		56.1904	0.879271		56.1903	0.878977			56.19	0.890638		56.1899	0.889164		56.1898	0.889462
	56.2113	0.879347		56.2112	0.879282		56.2111	0.878988			56.2108	0.890659		56.2107	0.889178		56.2106	0.889481
	56.2321	0.879358		56.232	0.879293		56.2319	0.879			56.2316	0.89068		56.2315	0.889192		56.2314	0.889501
	56.2529	0.879368		56.2528	0.879304		56.2527	0.879011			56.2523	0.890702		56.2523	0.889206		56.2522	0.889521
	56.2736	0.879379		56.2736	0.879315		56.2735	0.879022			56.2731	0.890723		56.273	0.889221		56.273	0.889541
	56.2944	0.87939		56.2943	0.879326		56.2943	0.879034			56.2939	0.890744		56.2938	0.889235		56.2938	0.889561
	56.3152	0.8794		56.3151	0.879337		56.315	0.879045			56.3147	0.890766		56.3146	0.88925		56.3145	0.889581
	56.336	0.87941		56.3359	0.879348		56.3358	0.879057			56.3355	0.890787		56.3354	0.889266		56.3353	0.889601
	56.3568	0.879421		56.3567	0.879359		56.3566	0.879068			56.3563	0.890808		56.3562	0.889281		56.3561	0.889622
	56.3776	0.879431		56.3775	0.87937		56.3774	0.87908			56.377	0.890829		56.377	0.889297		56.3769	0.889642
	56.3983	0.879442		56.3982	0.879381		56.3982	0.879091			56.3978	0.89085		56.3978	0.889312		56.3977	0.889663
	56.4191	0.879452		56.419	0.879391		56.419	0.879103			56.4186	0.890871		56.4185	0.889328		56.4184	0.889683
	56.4399	0.879462		56.4398	0.879402		56.4397	0.879114			56.4394	0.890892		56.4393	0.889345		56.4392	0.889703
	56.4607	0.879472		56.4606	0.879413		56.4605	0.879125			56.4602	0.890912		56.4601	0.889361		56.46	0.889724
	56.4815	0.879483		56.4814	0.879423		56.4813	0.879137			56.481	0.890933		56.4809	0.889378		56.4808	0.889744
	56.5022	0.879493		56.5022	0.879434		56.5021	0.879148			56.5017	0.890954		56.5017	0.889395		56.5016	0.889764
[truncated: 1,853 more rows]

## Sheet: Fig. 1cd
	Figure 1c				Figure 1d
	∆α7				∆Linker
	Residue	CSP Difference (ppm)			Residue	CSP Difference (ppm)
	10	0.0228568			4	0.0600427
	12	0.0219238			5	0.0353303
	15	0.020516			9	0.0196713
	16	0.0592864			10	0.0283762
	18	0.00857467			11	0.00629752
	19	0.0125082			12	0.0116328
	20	0.0229262			15	0.0201837
	21	0.0100726			19	0.0192129
	22	0.0251453			20	0.0286361
	23	0.0102937			21	0.0120136
	24	0.00312439			22	0.0130501
	25	0.0125587			23	0.019436
	26	0.0796049			24	0.011226
	27	0.00360141			25	0.0174966
	28	0.0092649			27	0.0146708
	29	0.00407231			29	0.0170474
	30	0.0106283			30	0.00870875
	31	0.00422231			31	0.00410749
	32	0.00475006			33	0.0161744
	33	0.00832887			34	0.0265516
	34	0.000806226			35	0.0137321
	35	0.00306493			36	0.0123589
	36	0.00384584			37	0.0141872
	37	0.00434925			41	0.0130463
	38	0.0294963			42	0.0131331
	40	0.0404649			43	0.0135707
	41	0.00489203			44	0.0155636
	42	0.00438547			45	0.0139606
	43	0.00401689			46	0.0152407
	44	0.000488594			47	0.0131963
	45	0.00716324			48	0.0137558
	47	0.0115953			49	0.0123689
	48	0.0122123			50	0.0132285
	49	0.00268964			51	0.0130169
	50	0.00925587			52	0.0130398
	51	0.00684453			53	0.0137325
	52	0.00695221			54	0.0155698
	53	0.00719334			57	0.012315
	54	0.0173991			59	0.0159796
	56	0.0118889			61	0.0105822
	57	0.015422			62	0.0190009
	58	0.0170653			65	0.0122891
	59	0.00300257			66	0.014707
	60	0.0115527			67	0.0203345
	61	0.0259324			71	0.0165258
	62	0.0125998			73	0.0160516
	63	0.0229601			75	0.0114914
	64	0.0384883			76	0.00859541
	65	0.0236318			77	0.0179098
	66	0.0485624			81	0.0077906
	67	0.0264535			82	0.0118571
	68	0.00612852			83	0.0223713
	70	0.031257			85	0.0127275
	71	0.0365033			86	0.00471641
	72	0.0589261			87	0.0108239
	73	0.0192734			88	0.0107531
	74	0.0279068			89	0.0145298
	75	0.0294111			91	0.014285
	76	0.0678996			93	0.0162707
	77	0.0595263			94	0.0127938
	78	0.0247487			95	0.0219213
	79	0.0957492			97	0.0284477
	80	0.0706563			98	0.0137707
	81	0.0539277			99	0.0142653
	82	0.044457			100	0.025503
	83	0.0467915			101	0.0247083
	84	0.0368007			102	0.0155047
	85	0.015744			105	0.0293927
	86	0.0668919			106	0.0426383
	87	0.0287428			108	0.023684
	88	0.0551006			109	0.0237795
	89	0.0295235			111	0.022852
	90	0.0217613			112	0.0164173
	91	0.00844609			114	0.0151775
	92	0.0302553			116	0.0200843
	93	0.218978			117	0.0143988
	94	0.0374267			118	0.0225419
	95	0.0550384			120	0.0297394
	96	0.0885119			121	0.0215839
	97	0.18867			122	0.00813867
	98	0.0871525			123	0.023804
	99	0.0453604			124	0.0142265
	100	0.11544			125	0.0396506
	101	0.211578			126	0.0301883
	102	0.0207032			127	0.0711099
	105	0.167411			128	0.0289515
	106	0.252237			130	0.0901681
	107	0.158186			131	0.031135
	108	0.219397			132	0.0199392
	109	0.0661524			133	0.0106178
	110	0.0682974			134	0.00884803
	111	0.0398214			136	0.0155726
	112	0.117779			138	0.01382
	113	0.0505083			139	0.0122338
	116	0.0517923			143	0.00784985
	118	0.0277051			144	0.027936
	119	0.059212			145	0.00852196
	120	0.0405614			146	0.0132704
	121	0.0416949			148	0.0650772
	122	0.0335889			149	0.0604761
	123	0.0145214			150	0.0287419
	124	0.0397181			151	0.0380307
	125	0.0455762			152	0.042547
	126	0.0385566			153	0.0229649
	127	0.0716848			156	0.0337644
	128	0.0333405			157	0.0850646
	129	0.0772502			158	0.0803392
	130	0.0940095			159	0.0270686
	131	0.0150853			168	0.00935884
	132	0.0275087			169	0.0261796
	133	0.0350157			170	0.0228495
	134	0.0135835			174	0.0297149
	135	0.0196698			175	0.0567559
	136	0.0123536			176	0.0119432
	138	0.00692558			177	0.0245834
	139	0.00977212			178	0.0302481
	141	0.00626075			179	0.0268619
	144	0.049358			180	0.0840244
	145	0.0102228			181	0.0419575
	146	0.0146775			182	0.0266496
	147	0.124708			186	0.0484896
	149	0.0875073			187	0.0444367
	150	0.0192771			188	0.0430388
	151	0.0687696			189	0.102233
	152	0.0711553			190	0.167005
	158	0.0261406			191	0.0563612
	159	0.0447414
	160	0.140368
	166	0.0610351
	167	0.0127652
	168	0.0771476
	169	0.23455
	170	0.113245
	171	0.241448
	172	0.184713
	173	0.126204
	174	0.129377
	175	0.352406
	176	0.0707938
	177	0.208382
	178	0.237219
	179	0.188611
	180	0.673664
	181	0.291638
	4	interm. Ex.
	5	interm. Ex.
	6	interm. Ex.
	7	interm. Ex.
	9	interm. Ex.
	11	interm. Ex.

## Sheet: Fig. 1h
	Measured values				% wt ∆Vtc2
Experiment ID	2021-07-28	2021-07-30	2022-09-22	2022-10-11	2021-07-28	2021-07-30	2022-09-22	2022-10-11		Means (normalized)	SD
BY 4727 wt	141.179	70.5468	91.4393	124.66
BY ∆Vtc2	116.029	47.6668	46.4498	57.7449	100	100	100	100		100	0
BY ∆Vtc2 ∆Vtc4	2.28025	1.73275	3.00002	3.18373	1.96525	3.63513	6.45863	5.51344		4.39311	1.99921
Vtc3 S190A	4.7645	2.187	12.299	14.2911	4.10631	4.5881	26.4781	24.7486		14.9803	12.2999
Vtc3 S195A	57.4267	41.5645	36.0751	37.2783	49.4936	87.1981	77.6648	64.5568		69.7283	16.3745
Vtc3 S190/195A	10.3923	4.28375	5.10986	21.2662	8.95662	8.98687	11.0008	36.8279		16.4431	13.6235

## Sheet: Fig. 2a
	Vtc2* - Vtc4*
		Fnorm (%)
	Concentration (M)	Dataset 1	Dataset 2	Dataset 3
	0.0002905	983.371	982.981	981.754
	0.00014525	982.098	982.37	981.44
	7.2625e-05	982.149	981.85	983.658
	3.63125e-05	982.586	979.948	980.259
	1.81563e-05	976.007	979.262	978.74
	9.07813e-06	972.81	968.336	971.759
	4.53906e-06	965.114	963.885	964.029
	2.26953e-06	959.187	959.205	958.617
	1.13477e-06	956.125	958.559	950.89
	5.67383e-07	955.071	952.872	953.433
	2.83691e-07	953.339	952.706	951.193
	1.41846e-07	952.964	949.901	950.886
	7.09229e-08	952.418	950.391	950.509
	3.54614e-08	952.991	953.53	948.677
	1.77307e-08	953.318		949.919
	8.86536e-09	952.124	952.931	949.383
	SPX2 - Vtc4*
		Fnorm (%)
	Concentration (M)	Dataset 1	Dataset 2	Dataset 3
	0.0003185	976.258	975.435	977.539
	0.00015925		975.712	974.329
	7.9625e-05	972.271	975.607
	3.98125e-05	969.622	972.825	969.301
	1.99063e-05	969.275	971.931	967.288
	9.95313e-06	963.703	963.112	961.893
	4.97656e-06	954.54	958.613	955.055
	2.48828e-06		956.34	951.421
	1.24414e-06	946.2	949.272	945.876
	6.2207e-07	943.783	946.593
	3.11035e-07	941.581	943.319	945.349
	1.55518e-07	943.537		940.752
	7.77588e-08	944.383		944.392
	3.88794e-08	943.228	942.915
	1.94397e-08		944.285
	9.71985e-09	945.504	942.91	941.86
	SPX2 - TTM4
		Fnorm (%)
	Concentration (M)	Dataset 1	Dataset 2	Dataset 3
	2.2934e-08	941.838	941.152	938.998
	4.58679e-08	942.785	941.04	939.769
	9.17358e-08	941.551	940.673	940.525
	1.83472e-07	941.725	941.798	938.401
	3.66943e-07	941.325	941.635	939.926
	7.33887e-07	942.625	941.02	940.26
	1.46777e-06	942.217	941.27	939.857
	2.93555e-06	942.145	940.974	940.328
	5.87109e-06	943.206	942.142	940.81
	1.17422e-05	944.725	943.127	942.004
	2.34844e-05	947.107	945.38	944.259
	4.69688e-05	950.083	949.649	947.248
	9.39375e-05	955.411	953.213	952.453
	0.000187875	959.406	959.132	957.397
	0.00037575	964.296	962.752	962.24
	0.0007515	967.436	966.636	965.514

## Sheet: Fig. 2b
	SPX2 - Vtc4* + IP6
		Fnorm (%)
	Concentration (M)	Dataset 1	Dataset 2	Dataset 3
	0.000739	956.034	955.18	955.18
	0.0003695	951.993	951.513	951.513
	0.00018475	951.27	950.457	950.457
	9.2375e-05	949.684	948.781	948.781
	4.61875e-05	949.925	948.467	948.467
	2.30938e-05	948.086	947.68	947.68
	1.15469e-05	947.39	947.807	947.807
	5.77344e-06	947.703	946.495	946.495
	2.88672e-06	946.649	946.546	946.546
	1.44336e-06	947.674	946.715	946.715
	7.2168e-07	947.414	946.004	946.004
	3.6084e-07	946.674	946.302	946.302
	1.8042e-07	946.731	945.206	945.206
	9.021e-08	946.508	945.736	945.736
	4.5105e-08	946.53	946.39	946.39
	2.25525e-08	946.918	947.117	947.117
	SPX2 - Vtc4* + IP7
		Fnorm(%)
	Concentration (M)	Dataset 1	Dataset 2	Dataset 3
	0.0006925	956.094	955.768	956.279
	0.00034625		953.783	954.072
	0.000173125	952.856	953.064	952.464
	8.65625e-05	952.379	952.262	951.932
	4.32813e-05	953.418	951.734	951.632
	2.16406e-05	952.009	951.062	951.484
	1.08203e-05	951.711	951.279	951.246
	5.41016e-06	951.848	951.066	951.719
	2.70508e-06	951.627	951.435	951.632
	1.35254e-06	951.574	951.335	951.265
	6.7627e-07	951.502	951.001	950.811
	3.38135e-07	950.462	950.32	951.096
	1.69067e-07	950.79	950.367	951.092
	8.45337e-08	951.489	952.026	951.643
	4.22668e-08	952.065	952.518	952.355
	2.11334e-08	952.628	953.13	953.156
	SPX2 - Vtc4* + IP7
		Fnorm(%)
	Concentration (M)	Dataset 1	Dataset 2	Dataset 3
	0.0006925	958.645	956.229	956.507
	0.00034625	957.121	954.555	954.276
	0.000173125	954.92	954.191	954.884
	8.65625e-05		953.069	953.225
	4.32813e-05	961.317	956.656	951.443
	2.16406e-05	956.627	955.546	952.481
	1.08203e-05	954.722	954.584	952.68
	5.41016e-06	959.849	951.204	951.872
	2.70508e-06	956.356	952.069	955.753
	1.35254e-06	954.402	953.558	955.145
	6.7627e-07	954.051	951.796	956.39
	3.38135e-07	955.08	956.693	956.956
	1.69067e-07	957.199	951.198	950.576
	8.45337e-08	961.339	953.895	957.557
	4.22668e-08	957.035	953.46	957.449
	2.11334e-08	957.324	956.459

## Sheet: Fig. 3c
		Flureescence values read
time, min	WT/WT			Y19F,Y22F / Y19F,Y22F			K126A / 129A			N120A / N123A			WT/WT+ 5-IP7			Y19F,Y22F / Y19F,Y22F + 5-IP7			K126 / 129A + 5-IP7			N120A / N123A + 5-IP7
0	12.177	10.289	9.819	12.112	10.183	18.525	20.6479	15.883	13.873	11.853	13.64	13.325	12.08	14.581	9.462	12.174	9.94	14.117	15.063	24.263	16.492	12.585	9.48	15.48
2.5	11.449	12.354	10.531	11.974	10.33	18.887	26.1534	20.118	18.746	12.033	15.356	12.865	17.114	24.397	12.618	12.593	8.624	18.467	31.877	81.064	48.37	11.905	9.925	14.643
5	11.797	12.865	12.818	13.756	11.533	19.478	55.7882	42.914	37.521	12.288	15.89	14.288	35.527	43.71	17.911	14.492	10.737	18.708	56.249	120.901	69.09	12.73	10.653	15.658
7.5	11.969	12.003	11.576	16.387	13.474	23.335	81.7011	62.847	59.212	12.531	17.056	14.862	58.756	73.94	26.819	21.079	12.032	25.765	112.747	160.863	93.371	15.327	12.275	18.852
10	12.488	12.431	12.192	20.231	16.254	28.47	119.632	84.332	76.411	14.99	21.255	15.004	81.623	106.761	45.426	28.236	17.371	37.196	130.872	186.554	124.033	20.67	14.859	25.424
15	12.721	12.532	12.31	30.408	25.053	46.999	190.303	146.387	139.343	19.973	28.427	19.271	133.248	164.341	88.422	45.308	28.489	61.004	169.245	246.182	179.013	39.373	21.841	48.429
20	13.08	12.862	12.601	37.016	30.532	59.767	239.483	184.218	175.196	30.272	45.513	38.716	175.789	193.776	118.284	64.09	39.953	85.552	224.102	309.439	205.364	61.43	42.379	75.559
30	14.975	13.984	13.388	63.661	51.41	91.307	312.302	240.232	245.287	55.136	89.578	67.106	240.654	264.83	169.98	100.735	61.772	132.273	280.392	386.138	268.101	103.651	74.768	127.491

## Sheet: Fig. 3d
	SPX2(Y19F) - Vtc4*
		Fnorm (%)
	Concentration (M)	Dataset 1	Dataset 2	Dataset 3
	0.0009345	987.385	986.785	984.838
	0.00046725	979.904	976.881	977.982
	0.000233625	972.467	971.288	973.326
	0.000116813	968.984	965.89	968.201
	5.84063e-05	965.319	961.435	963.524
	2.92031e-05	960.862	957.709	960.566
	1.46016e-05	958.072	955.545	956.991
	7.30078e-06	958.111	954.243	956.769
	3.65039e-06	956.365	953.214	955.619
	1.8252e-06	957.025	953.694	956.524
	9.12598e-07	957.732	952.892	956.478
	4.56299e-07	956.098	953.489	956.353
	2.28149e-07	956.507	952.325	955.007
	1.14075e-07	958.414	953.872	956.031
	5.70374e-08	957.769	955.493	957.77
	2.85187e-08	960.228	956.564	958.368
	SPX2(N121A) - Vtc4*
		Fnorm (%)
	Concentration (M)	Dataset 1	Dataset 2	Dataset 3
	0.0005485	988.172	987.437	986.3
	0.00027425	989.184	987.53	986.659
	0.000137125	980.181	979.685	978.526
	6.85625e-05	973.856	972.497	972.047
	3.42813e-05	966.957	965.169	965.052
	1.71406e-05	961.015	960.224	958.713
	8.57031e-06	957.01	955.514	955.232
	4.28516e-06	954.785	952.909	950.392
	2.14258e-06	952.067	949.935	949.216
	1.07129e-06	950.411	949.626	947.737
	5.35645e-07	949.476	948.333	946.593
	2.67822e-07	948.545	947.315	945.91
	1.33911e-07	947.659	945.376	945.337
	6.69556e-08	949.075	948.848	946.477
	3.34778e-08	948.994	948.704	946.909
	1.67389e-08	949.123	949.077	945.879
	SPX2(K127A) - Vtc4*
		Fnorm (%)
	Concentration (M)	Dataset 1	Dataset 2	Dataset 3
	0.0006185	973.267	971.118	971.257
	0.00030925	969.861	969.402	972.425
	0.000154625	965.868	964.015	964.395
	7.73125e-05	962.535	960.58	960.545
	3.86563e-05	961.701	957.355	956.762
	1.93281e-05	955.946	954.899	953.968
	9.66406e-06	953.504	953.18	951.603
	4.83203e-06	953.19	951.559	950.682
	2.41602e-06	952.717	951.239	953.603
	1.20801e-06	952.467	950.213	949.538
	6.04004e-07	951.309	948.826	947.955
	3.02002e-07	951.359	949.252	947.486
	1.51001e-07	951.291	949.51	948.08
	7.55005e-08	951.769	950.83	947.988
	3.77502e-08	952.449	952.261	950.019
	1.88751e-08	952.283	950.862	949.068

## Sheet: Fig. 4abc
	Figure 4a				Figure 4b				Figure 4c
	WT+IP6 vs. WT				WT+IP7 vs. WT				WT+IP8 vs. WT
	Residue	CSP Difference (ppm)			Residue	CSP Difference (ppm)			Residue	CSP Difference (ppm)
	4	0.35635			4	0.45371			5	0.241153
	5	0.213632			5	0.276719			7	0.112601
	7	0.121763			7	0.142069			9	0.0464013
	9	0.0648726			9	0.0364212			10	0.0715194
	10	0.0506187			10	0.0547812			11	0.0902983
	11	0.131438			11	0.119848			12	0.0311118
	12	0.0357164			12	0.0434737			15	0.0716059
	15	0.0742295			15	0.0894411			16	0.0125426
	16	0.014776			16	0.0172959			18	0.0248091
	18	0.0460406			18	0.0342451			19	0.0220432
	19	0.0266403			19	0.0302065			20	0.00789239
	20	0.0161441			20	0.0243313			21	0.0320133
	21	0.0334266			21	0.0297632			22	0.039
	22	0.0406657			22	0.0560294			23	0.0657551
	23	0.089127			23	0.0896496			24	0.0806987
	24	0.0743599			24	0.0799219			25	0.0971495
	25	0.0973226			25	0.114166			26	0.155376
	26	0.135763			26	0.16579			27	0.337374
	27	0.319673			27	0.353101			28	0.226763
	28	0.205972			28	0.254934			30	0.456153
	29	0.263			29	0.319707			31	0.524556
	30	0.48319			30	0.481802			49	0.00758919
	31	0.545373			31	0.583039			50	0.137644
	32	0.531582			32	0.610603			51	0.01534
	33	0.234105			34	0.133256			53	0.178682
	34	0.111481			35	0.070234			54	0.0143166
	35	0.0424631			36	0.151187			55	0.0528046
	36	0.116411			41	0.0615757			56	0.0320419
	37	0.0387426			43	0.0633394			57	0.0260628
	38	0.0232054			44	0.264556			58	0.0437054
	40	0.0291492			45	0.11385			60	0.0579527
	41	0.0624751			46	0.147044			61	0.0152952
	42	0.106373			47	0.00387881			62	0.0341249
	43	0.0624882			49	0.0249215			63	0.0338453
	44	0.239482			50	0.14471			64	0.0349656
	45	0.078436			51	0.0358968			65	0.0102484
	46	0.145844			52	0.0479729			66	0.023188
	47	0.00632664			53	0.17656			67	0.0260698
	48	0.0366297			54	0.0457288			68	0.0525075
	49	0.0253451			55	0.0621359			69	0.03176
	50	0.126168			56	0.0624391			70	0.0162238
	51	0.0394931			57	0.0333814			71	0.0181415
	52	0.0369005			58	0.0503583			72	0.0112691
	53	0.176046			60	0.0632508			73	0.0160028
	54	0.0394022			61	0.0139902			74	0.00816408
	55	0.0639814			62	0.0477157			75	0.0199802
	56	0.0612973			63	0.0504236			76	0.092517
	57	0.0332619			64	0.0411683			77	0.00471088
	58	0.0479972			65	0.00971595			78	0.00468552
	59	0.0171056			66	0.0384061			79	0.00611903
	60	0.0568608			67	0.0445376			80	0.0212427
	61	0.0220218			68	0.0651374			81	0.0608064
	62	0.036163			69	0.0267729			82	0.0284081
	63	0.038335			70	0.0171844			83	0.00431485
	64	0.027117			71	0.035325			84	0.0410821
	65	0.00874566			72	0.0140913			85	0.00645278
	66	0.0250157			73	0.0176022			86	0.00861012
	67	0.0135436			74	0.0134879			87	0.00545756
	68	0.063044			75	0.0203148			88	0.00353102
	69	0.0251503			76	0.0913707			91	0.000804671
	70	0.018286			77	0.01115			92	0.00464749
	71	0.0203136			78	0.0107473			93	0.0246033
	72	0.0204424			79	0.0103507			94	0.0102788
	73	0.0124746			80	0.0198655			95	0.00820094
	74	0.00847285			81	0.0530126			96	0.0249181
	75	0.0182325			82	0.0143178			97	0.0276786
	76	0.0499705			83	0.0070308			98	0.0104347
	77	0.0151111			84	0.0425903			99	0.00838229
	78	0.00594681			85	0.0038612			100	0.0115307
	79	0.00600105			86	0.0101469			101	0.0258234
	80	0.0341128			87	0.00188044			102	0.00486372
	81	0.00529707			88	0.00717422			105	0.0208407
	82	0.00713162			91	0.00278087			106	0.0250203
	83	0.0016658			92	0.00432665			107	0.0172542
	84	0.0395915			93	0.02537			108	0.0181823
	85	0.00357768			94	0.00965002			109	0.0146865
	86	0.0114022			95	0.00790621			111	0.00974151
	87	0.000344581			96	0.0267557			112	0.0288945
	88	0.00706419			97	0.0252927			113	0.032206
	89	0.00487202			98	0.00870757			114	0.0182401
	90	0.03244			99	0.00794229			115	0.0354743
	91	0.00202714			100	0.0116605			116	0.0275702
	92	0.0024282			101	0.0176782			117	0.00205655
	93	0.0218098			102	0.00449376			118	0.0270873
	94	0.00688567			105	0.0198424			119	0.0518927
	95	0.00832656			106	0.032018			120	0.0167992
	96	0.0277277			107	0.0137043			121	0.0582556
	97	0.0188179			108	0.0171901			122	0.0387251
	98	0.00748738			109	0.017696			123	0.0679749
	99	0.00479251			110	0.0148761			124	0.121111
	100	0.00994679			111	0.00972491			125	0.147499
	101	0.02265			112	0.0263062			126	0.0593171
	102	0.00394392			113	0.0139284			127	0.249001
	105	0.0239213			114	0.0200814			129	0.121064
	106	0.0274321			115	0.0379828			131	0.141128
	107	0.0156118			116	0.0427236			132	0.0500681
	108	0.0129422			117	0.00741816			133	0.150267
	109	0.0121774			118	0.0292896			134	0.0854106
	110	0.0151769			119	0.0505092			135	0.182786
	111	0.0101088			120	0.0150166			136	0.0944699
	112	0.0368291			121	0.0740455			138	0.0482743
	113	0.024158			122	0.0472023			139	0.0187963
	114	0.0217267			123	0.0729254			145	0.0139252
	115	0.0440074			124	0.151997			146	0.0153572
	116	0.0274506			125	0.189961			147	0.0428508
	117	0.0102755			126	0.0685292			148	0.0252227
	118	0.0316931			127	0.220212			149	0.036913
	119	0.0481073			128	0.221487			150	0.0176043
	120	0.00597923			129	0.118361			151	0.0284546
	121	0.0719419			130	0.16982			152	0.0174328
	122	0.0414068			131	0.173463			153	0.0123561
	123	0.0704549			132	0.0584531			165	0.0359738
	124	0.14292			133	0.142953			166	0.00762742
	125	0.163918			134	0.0880329			167	0.0180745
	126	0.0598328			135	0.180882			168	0.0142489
	127	0.20967			136	0.0903031			169	0.0128011
	128	0.199219			138	0.0522631			170	0.00965831
	129	0.120548			139	0.0327874			171	0.0141612
	130	0.150382			145	0.0110496			172	0.0138719
	131	0.129314			146	0.0231144			173	0.0201691
	132	0.0415632			147	0.034656			174	0.0124582
	133	0.142412			148	0.0153733			175	0.0598229
	134	0.0858203			149	0.0207721			176	0.0063437
	135	0.175817			150	0.0150565			177	0.0336692
	136	0.0733134			151	0.0222656			178	0.0477017
	138	0.0428923			152	0.0271377			195	0.132729
	139	0.0305008			153	0.0201796			198	0.0477419
	141	0.0112216			165	0.0371374			200	0.0926457
	143	0.0638			166	0.00810918			201	0.0254008
	144	0.0406041			168	0.0143268
	145	0.0113674			169	0.0151811			4	interm. Ex.
	146	0.0174579			170	0.00984896			29	interm. Ex.
	147	0.0514723			171	0.0129523			32	interm. Ex.
	148	0.0226791			172	0.0162816			33	interm. Ex.
	149	0.0208601			173	0.0205929			34	interm. Ex.
	150	0.020319			174	0.0124536			35	interm. Ex.
	151	0.0158982			175	0.062289			36	interm. Ex.
	152	0.021748			176	0.00999622			37	interm. Ex.
	153	0.00984637			177	0.0265625			38	interm. Ex.
	157	0.046185			178	0.0507777			40	interm. Ex.
	158	0.0255623			181	0.0413124			41	interm. Ex.
	159	0.00491493			186	0.080112			42	interm. Ex.
	160	0.0194225			191	0.0350822			43	interm. Ex.
	165	0.0310273			195	0.12545			44	interm. Ex.
	166	0.0119726			197	0.026871			45	interm. Ex.
	167	0.0169162			198	0.0572019			46	interm. Ex.
	168	0.0164548			199	0.0807635			47	interm. Ex.
	169	0.0127817			200	0.0981996			48	interm. Ex.
	170	0.0144834			201	0.0331217			89	interm. Ex.
	171	0.0153635							144	interm. Ex.
	172	0.0124832			37	interm. Ex.			157	interm. Ex.
	173	0.0236699			38	interm. Ex.			158	interm. Ex.
	174	0.0095546			40	interm. Ex.			159	interm. Ex.
	175	0.0542231			89	interm. Ex.			160	interm. Ex.
	176	0.011332			144	interm. Ex.			179	interm. Ex.
	177	0.0262694			157	interm. Ex.			180	interm. Ex.
	178	0.0449272			159	interm. Ex.			181	interm. Ex.
	179	0.0342621			158	interm. Ex.			182	interm. Ex.
	180	0.0777994			160	interm. Ex.			186	interm. Ex.
	181	0.0314656			179	interm. Ex.			187	interm. Ex.
	182	0.0315392			180	interm. Ex.			188	interm. Ex.
	186	0.0688217			182	interm. Ex.			189	interm. Ex.
	187	0.0569516			187	interm. Ex.			190	interm. Ex.
	188	0.0518372			188	interm. Ex.			191	interm. Ex.
	189	0.0770623			189	interm. Ex.			194	interm. Ex.
	190	0.097129			190	interm. Ex.			196	interm. Ex.
	191	0.0453507			196	interm. Ex.			197	interm. Ex.
	194	0.0812043
	195	0.126529
	196	0.0720991
	197	0.0285285
	198	0.027437
	199	0.0780054
	200	0.0726433
	201	0.02171

## Sheet: Fig. 4d
	WT			WT+IP6			WT+IP7			WT+IP8
	Temp.	Ratio 350-330nm		Temp.	Ratio 350-330nm		Temp.	Ratio 350-330nm		Temp.	Ratio 350-330nm
	15.0008	0.587116		15.0003	0.585879		14.9999	0.58858		14.9991	0.593152
	15.0286	0.587111		15.022	0.585873		15.0216	0.588576		15.0218	0.593152
	15.0564	0.587105		15.0437	0.585866		15.0433	0.588572		15.0446	0.593151
	15.0841	0.5871		15.0654	0.58586		15.0649	0.588567		15.0674	0.593151
	15.1119	0.587095		15.0871	0.585854		15.0866	0.588563		15.0901	0.593151
	15.1397	0.587089		15.1088	0.585847		15.1083	0.588559		15.1129	0.593151
	15.1675	0.587084		15.1305	0.585841		15.13	0.588554		15.1357	0.59315
	15.1952	0.587078		15.1522	0.585834		15.1517	0.58855		15.1584	0.59315
	15.223	0.587073		15.1739	0.585828		15.1734	0.588546		15.1812	0.59315
	15.2508	0.587068		15.1956	0.585821		15.1951	0.588542		15.204	0.593149
	15.2786	0.587062		15.2172	0.585815		15.2168	0.588537		15.2267	0.593149
	15.3064	0.587057		15.2389	0.585808		15.2385	0.588533		15.2495	0.593149
	15.3341	0.587052		15.2606	0.585802		15.2601	0.588529		15.2722	0.593148
	15.3619	0.587046		15.2823	0.585795		15.2818	0.588524		15.295	0.593148
	15.3897	0.587041		15.304	0.585789		15.3035	0.58852		15.3178	0.593148
	15.4174	0.587036		15.3257	0.585782		15.3252	0.588515		15.3405	0.593147
	15.4452	0.58703		15.3474	0.585776		15.3469	0.588511		15.3633	0.593147
	15.473	0.587025		15.3691	0.585769		15.3686	0.588507		15.3861	0.593147
	15.5008	0.587019		15.3908	0.585763		15.3903	0.588502		15.4088	0.593146
	15.5285	0.587014		15.4124	0.585756		15.412	0.588498		15.4316	0.593146
	15.5563	0.587009		15.4341	0.58575		15.4337	0.588494		15.4543	0.593145
	15.5841	0.587003		15.4558	0.585743		15.4553	0.588489		15.4771	0.593145
	15.6119	0.586998		15.4775	0.585737		15.477	0.588485		15.4999	0.593145
	15.6396	0.586993		15.4992	0.58573		15.4987	0.58848		15.5226	0.593144
	15.6674	0.586987		15.5209	0.585723		15.5204	0.588476		15.5454	0.593144
	15.6952	0.586982		15.5426	0.585717		15.5421	0.588472		15.5682	0.593144
	15.723	0.586977		15.5643	0.585711		15.5638	0.588467		15.5909	0.593143
	15.7507	0.586971		15.586	0.585704		15.5855	0.588463		15.6137	0.593143
	15.7785	0.586966		15.6076	0.585697		15.6072	0.588459		15.6364	0.593142
	15.8063	0.586961		15.6293	0.585691		15.6289	0.588454		15.6592	0.593142
	15.8341	0.586955		15.651	0.585684		15.6506	0.58845		15.682	0.593141
	15.8618	0.58695		15.6727	0.585678		15.6723	0.588446		15.7047	0.593141
	15.8896	0.586945		15.6944	0.585671		15.6939	0.588441		15.7275	0.593141
	15.9174	0.586939		15.7161	0.585665		15.7156	0.588437		15.7503	0.59314
	15.9452	0.586934		15.7378	0.585658		15.7373	0.588433		15.773	0.59314
	15.9729	0.586929		15.7595	0.585652		15.759	0.588428		15.7958	0.59314
	16.0007	0.586924		15.7812	0.585645		15.7807	0.588424		15.8186	0.593139
	16.0285	0.586918		15.8029	0.585639		15.8024	0.588419		15.8413	0.593139
	16.0563	0.586913		15.8246	0.585632		15.8241	0.588415		15.8641	0.593138
	16.084	0.586908		15.8462	0.585626		15.8458	0.588411		15.8869	0.593138
	16.1118	0.586903		15.8679	0.585619		15.8674	0.588407		15.9096	0.593137
	16.1396	0.586897		15.8896	0.585612		15.8891	0.588402		15.9324	0.593137
	16.1674	0.586892		15.9113	0.585606		15.9108	0.588398		15.9551	0.593137
	16.1951	0.586887		15.933	0.5856		15.9325	0.588394		15.9779	0.593136
	16.2229	0.586882		15.9547	0.585593		15.9542	0.588389		16.0007	0.593136
	16.2507	0.586877		15.9764	0.585587		15.9759	0.588385		16.0234	0.593136
	16.2785	0.586871		15.9981	0.58558		15.9976	0.588381		16.0462	0.593135
	16.3062	0.586866		16.0197	0.585573		16.0193	0.588376		16.069	0.593135
	16.334	0.586861		16.0414	0.585567		16.041	0.588372		16.0917	0.593134
	16.3618	0.586856		16.0631	0.585561		16.0627	0.588368		16.1145	0.593134
	16.3896	0.586851		16.0848	0.585554		16.0843	0.588364		16.1373	0.593134
	16.4173	0.586846		16.1065	0.585547		16.106	0.588359		16.16	0.593133
	16.4451	0.58684		16.1282	0.585541		16.1277	0.588355		16.1828	0.593133
	16.4729	0.586835		16.1499	0.585535		16.1494	0.588351		16.2055	0.593133
	16.5007	0.58683		16.1716	0.585528		16.1711	0.588347		16.2283	0.593132
	16.5284	0.586825		16.1933	0.585522		16.1928	0.588342		16.2511	0.593132
	16.5562	0.58682		16.215	0.585515		16.2145	0.588338		16.2738	0.593132
	16.584	0.586815		16.2367	0.585509		16.2362	0.588334		16.2966	0.593131
	16.6118	0.58681		16.2583	0.585502		16.2579	0.58833		16.3194	0.593131
	16.6395	0.586805		16.28	0.585496		16.2796	0.588326		16.3421	0.593131
	16.6673	0.5868		16.3017	0.585489		16.3012	0.588321		16.3649	0.593131
	16.6951	0.586794		16.3234	0.585483		16.3229	0.588317		16.3876	0.59313
	16.7229	0.586789		16.3451	0.585476		16.3446	0.588313		16.4104	0.59313
	16.7506	0.586784		16.3668	0.58547		16.3663	0.588309		16.4332	0.59313
	16.7784	0.586779		16.3885	0.585464		16.388	0.588305		16.4559	0.59313
	16.8062	0.586774		16.4102	0.585457		16.4097	0.588301		16.4787	0.593129
	16.834	0.586769		16.4319	0.58545		16.4314	0.588296		16.5015	0.593129
	16.8617	0.586764		16.4535	0.585444		16.4531	0.588292		16.5242	0.593129
	16.8895	0.586759		16.4752	0.585438		16.4748	0.588288		16.547	0.593129
	16.9173	0.586754		16.4969	0.585431		16.4964	0.588284		16.5697	0.593129
	16.945	0.586749		16.5186	0.585425		16.5181	0.58828		16.5925	0.593129
	16.9728	0.586744		16.5403	0.585418		16.5398	0.588276		16.6153	0.593129
	17.0006	0.586739		16.562	0.585412		16.5615	0.588272		16.638	0.593128
	17.0284	0.586734		16.5837	0.585406		16.5832	0.588268		16.6608	0.593128
	17.0561	0.586729		16.6054	0.585399		16.6049	0.588263		16.6836	0.593128
	17.0839	0.586724		16.6271	0.585393		16.6266	0.588259		16.7063	0.593128
	17.1117	0.586719		16.6487	0.585386		16.6483	0.588255		16.7291	0.593128
	17.1395	0.586713		16.6704	0.58538		16.67	0.588251		16.7519	0.593128
	17.1672	0.586708		16.6921	0.585373		16.6916	0.588247		16.7746	0.593128
	17.195	0.586703		16.7138	0.585367		16.7133	0.588243		16.7974	0.593128
	17.2228	0.586698		16.7355	0.585361		16.735	0.588239		16.8202	0.593128
	17.2506	0.586693		16.7572	0.585354		16.7567	0.588235		16.8429	0.593128
	17.2783	0.586688		16.7789	0.585348		16.7784	0.588231		16.8657	0.593128
	17.3061	0.586683		16.8006	0.585341		16.8001	0.588227		16.8884	0.593128
	17.3339	0.586678		16.8223	0.585335		16.8218	0.588222		16.9112	0.593128
	17.3617	0.586673		16.844	0.585329		16.8435	0.588218		16.934	0.593128
	17.3895	0.586667		16.8656	0.585322		16.8652	0.588214		16.9567	0.593128
	17.4172	0.586662		16.8873	0.585316		16.8869	0.58821		16.9795	0.593128
	17.445	0.586657		16.909	0.585309		16.9085	0.588206		17.0023	0.593128
	17.4728	0.586652		16.9307	0.585303		16.9302	0.588202		17.025	0.593128
	17.5006	0.586646		16.9524	0.585297		16.9519	0.588198		17.0478	0.593128
	17.5283	0.586641		16.9741	0.58529		16.9736	0.588194		17.0706	0.593128
	17.5561	0.586636		16.9958	0.585284		16.9953	0.58819		17.0933	0.593128
	17.5839	0.58663		17.0175	0.585277		17.017	0.588186		17.1161	0.593128
	17.6116	0.586625		17.0392	0.585271		17.0387	0.588181		17.1388	0.593128
	17.6394	0.586619		17.0608	0.585264		17.0604	0.588177		17.1616	0.593128
	17.6672	0.586614		17.0825	0.585258		17.0821	0.588173		17.1844	0.593127
	17.695	0.586608		17.1042	0.585252		17.1038	0.588169		17.2071	0.593127
	17.7227	0.586603		17.1259	0.585245		17.1254	0.588164		17.2299	0.593127
	17.7505	0.586597		17.1476	0.585239		17.1471	0.58816		17.2526	0.593127
	17.7783	0.586591		17.1693	0.585232		17.1688	0.588156		17.2754	0.593126
	17.8061	0.586586		17.191	0.585226		17.1905	0.588152		17.2982	0.593125
	17.8338	0.58658		17.2127	0.585219		17.2122	0.588147		17.3209	0.593125
	17.8616	0.586574		17.2344	0.585213		17.2339	0.588143		17.3437	0.593125
	17.8894	0.586568		17.2561	0.585206		17.2556	0.588138		17.3665	0.593125
	17.9172	0.586562		17.2778	0.5852		17.2773	0.588134		17.3892	0.593125
	17.9449	0.586557		17.2994	0.585193		17.299	0.588129		17.412	0.593125
	17.9727	0.586552		17.3211	0.585187		17.3206	0.588124		17.4348	0.593125
	18.0005	0.586547		17.3428	0.58518		17.3423	0.58812		17.4575	0.593125
	18.0283	0.586542		17.3645	0.585174		17.364	0.588115		17.4803	0.593125
	18.056	0.586537		17.3862	0.585167		17.3857	0.58811		17.5031	0.593125
	18.0838	0.586532		17.4079	0.58516		17.4074	0.588105		17.5258	0.593125
	18.1116	0.586527		17.4296	0.585154		17.4291	0.5881		17.5486	0.593125
	18.1394	0.586522		17.4513	0.585147		17.4508	0.588094		17.5713	0.593125
	18.1671	0.586518		17.473	0.58514		17.4725	0.588089		17.5941	0.593125
	18.1949	0.586513		17.4946	0.585134		17.4942	0.588085		17.6169	0.593125
	18.2227	0.586508		17.5163	0.585127		17.5159	0.58808		17.6396	0.593124
	18.2505	0.586504		17.538	0.58512		17.5375	0.588075		17.6624	0.593124
	18.2782	0.586499		17.5597	0.585113		17.5592	0.588071		17.6852	0.593124
	18.306	0.586495		17.5814	0.585107		17.5809	0.588066		17.7079	0.593124
	18.3338	0.58649		17.6031	0.5851		17.6026	0.588062		17.7307	0.593124
	18.3616	0.586486		17.6248	0.585093		17.6243	0.588057		17.7535	0.593124
	18.3893	0.586482		17.6465	0.585086		17.646	0.588052		17.7762	0.593124
	18.4171	0.586478		17.6682	0.585078		17.6677	0.588048		17.799	0.593124
	18.4449	0.586473		17.6898	0.585071		17.6894	0.588043		17.8217	0.593124
	18.4727	0.586469		17.7115	0.585064		17.7111	0.588039		17.8445	0.593124
	18.5004	0.586465		17.7332	0.585057		17.7327	0.588034		17.8673	0.593125
	18.5282	0.586461		17.7549	0.58505		17.7544	0.58803		17.89	0.593125
	18.556	0.586457		17.7766	0.585042		17.7761	0.588025		17.9128	0.593125
	18.5838	0.586454		17.7983	0.585035		17.7978	0.588021		17.9355	0.593125
	18.6115	0.58645		17.82	0.585028		17.8195	0.588016		17.9583	0.593125
	18.6393	0.586446		17.8417	0.58502		17.8412	0.588012		17.9811	0.593125
	18.6671	0.586442		17.8634	0.585013		17.8629	0.588007		18.0038	0.593125
	18.6949	0.586439		17.885	0.585005		17.8846	0.588003		18.0266	0.593126
	18.7226	0.586435		17.9067	0.584998		17.9063	0.587998		18.0494	0.593126
	18.7504	0.586431		17.9284	0.584991		17.9279	0.587994		18.0721	0.593126
	18.7782	0.586428		17.9501	0.584984		17.9496	0.587989		18.0949	0.593127
	18.806	0.586425		17.9718	0.584976		17.9713	0.587985		18.1177	0.593127
	18.8337	0.586421		17.9935	0.584969		17.993	0.58798		18.1404	0.593127
	18.8615	0.586418		18.0152	0.584962		18.0147	0.587976		18.1632	0.593128
	18.8893	0.586414		18.0369	0.584955		18.0364	0.587972		18.1859	0.593128
	18.9171	0.586411		18.0586	0.584947		18.0581	0.587967		18.2087	0.593129
	18.9448	0.586408		18.0803	0.58494		18.0798	0.587963		18.2315	0.593129
	18.9726	0.586404		18.1019	0.584933		18.1015	0.587959		18.2542	0.59313
	19.0004	0.586401		18.1236	0.584926		18.1232	0.587955		18.277	0.593131
	19.0282	0.586398		18.1453	0.584919		18.1448	0.58795		18.2998	0.593132
	19.0559	0.586395		18.167	0.584912		18.1665	0.587946		18.3225	0.593132
	19.0837	0.586392		18.1887	0.584904		18.1882	0.587942		18.3453	0.593133
	19.1115	0.586389		18.2104	0.584897		18.2099	0.587938		18.3681	0.593135
	19.1393	0.586386		18.2321	0.58489		18.2316	0.587933		18.3908	0.593136
	19.167	0.586383		18.2538	0.584884		18.2533	0.587929		18.4136	0.593137
	19.1948	0.58638		18.2755	0.584877		18.275	0.587925		18.4364	0.593138
	19.2226	0.586376		18.2971	0.58487		18.2967	0.587921		18.4591	0.593139
	19.2504	0.586374		18.3188	0.584863		18.3184	0.587917		18.4819	0.59314
	19.2781	0.586371		18.3405	0.584856		18.3401	0.587912		18.5046	0.593142
	19.3059	0.586368		18.3622	0.58485		18.3617	0.587908		18.5274	0.593144
	19.3337	0.586365		18.3839	0.584843		18.3834	0.587904		18.5502	0.593145
	19.3615	0.586362		18.4056	0.584836		18.4051	0.5879		18.5729	0.593147
	19.3892	0.586359		18.4273	0.58483		18.4268	0.587896		18.5957	0.593148
	19.417	0.586356		18.449	0.584823		18.4485	0.587892		18.6184	0.59315
	19.4448	0.586353		18.4707	0.584817		18.4702	0.587888		18.6412	0.593152
	19.4725	0.58635		18.4924	0.58481		18.4919	0.587884		18.664	0.593154
	19.5003	0.586348		18.5141	0.584804		18.5136	0.587879		18.6867	0.593155
	19.5281	0.586345		18.5357	0.584797		18.5353	0.587875		18.7095	0.593157
	19.5559	0.586342		18.5574	0.584791		18.5569	0.587871		18.7323	0.593159
	19.5836	0.586339		18.5791	0.584785		18.5786	0.587867		18.755	0.593161
	19.6114	0.586336		18.6008	0.584778		18.6003	0.587863		18.7778	0.593163
	19.6392	0.586333		18.6225	0.584772		18.622	0.587859		18.8006	0.593165
	19.667	0.58633		18.6442	0.584766		18.6437	0.587855		18.8233	0.593167
	19.6947	0.586327		18.6659	0.58476		18.6654	0.587852		18.8461	0.59317
	19.7225	0.586325		18.6876	0.584753		18.6871	0.587848		18.8688	0.593172
	19.7503	0.586322		18.7093	0.584747		18.7088	0.587844		18.8916	0.593174
	19.7781	0.586319		18.7309	0.584741		18.7305	0.58784		18.9144	0.593176
	19.8058	0.586316		18.7526	0.584735		18.7522	0.587836		18.9371	0.593178
	19.8336	0.586313		18.7743	0.584729		18.7738	0.587832		18.9599	0.59318
	19.8614	0.58631		18.796	0.584723		18.7955	0.587829		18.9827	0.593183
	19.8892	0.586308		18.8177	0.584717		18.8172	0.587825		19.0054	0.593185
	19.9169	0.586305		18.8394	0.584711		18.8389	0.587821		19.0282	0.593187
	19.9447	0.586302		18.8611	0.584705		18.8606	0.587817		19.051	0.59319
	19.9725	0.586299		18.8828	0.584699		18.8823	0.587814		19.0737	0.593192
	20.0003	0.586297		18.9045	0.584693		18.904	0.58781		19.0965	0.593194
	20.028	0.586294		18.9261	0.584687		18.9257	0.587807		19.1193	0.593197
	20.0558	0.586291		18.9478	0.584681		18.9474	0.587803		19.142	0.593199
	20.0836	0.586289		18.9695	0.584675		18.969	0.587799		19.1648	0.593201
	20.1114	0.586286		18.9912	0.584669		18.9907	0.587796		19.1875	0.593204
	20.1391	0.586283		19.0129	0.584664		19.0124	0.587792		19.2103	0.593206
	20.1669	0.586281		19.0346	0.584658		19.0341	0.587789		19.2331	0.593208
	20.1947	0.586278		19.0563	0.584652		19.0558	0.587785		19.2558	0.593211
	20.2225	0.586276		19.078	0.584646		19.0775	0.587782		19.2786	0.593213
	20.2502	0.586273		19.0997	0.584641		19.0992	0.587778		19.3013	0.593215
	20.278	0.586271		19.1214	0.584635		19.1209	0.587775		19.3241	0.593218
	20.3058	0.586268		19.143	0.584629		19.1426	0.587771		19.3469	0.59322
	20.3336	0.586266		19.1647	0.584623		19.1642	0.587768		19.3696	0.593222
	20.3613	0.586264		19.1864	0.584618		19.1859	0.587764		19.3924	0.593224
	20.3891	0.586262		19.2081	0.584612		19.2076	0.587761		19.4152	0.593226
	20.4169	0.586259		19.2298	0.584607		19.2293	0.587757		19.4379	0.593229
	20.4447	0.586257		19.2515	0.584601		19.251	0.587754		19.4607	0.593231
	20.4724	0.586255		19.2732	0.584596		19.2727	0.58775		19.4835	0.593233
	20.5002	0.586253		19.2949	0.58459		19.2944	0.587747		19.5062	0.593235
	20.528	0.586251		19.3166	0.584584		19.3161	0.587743		19.529	0.593237
	20.5558	0.586249		19.3382	0.584579		19.3378	0.58774		19.5517	0.593239
	20.5835	0.586247		19.3599	0.584574		19.3594	0.587736		19.5745	0.593241
	20.6113	0.586245		19.3816	0.584568		19.3811	0.587733		19.5973	0.593242
	20.6391	0.586243		19.4033	0.584563		19.4028	0.587729		19.62	0.593244
	20.6669	0.586241		19.425	0.584557		19.4245	0.587726		19.6428	0.593246
	20.6946	0.58624		19.4467	0.584552		19.4462	0.587722		19.6656	0.593248
	20.7224	0.586238		19.4684	0.584546		19.4679	0.587719		19.6883	0.593249
	20.7502	0.586236		19.4901	0.584541		19.4896	0.587715		19.7111	0.593251
	20.778	0.586234		19.5118	0.584536		19.5113	0.587712		19.7339	0.593253
	20.8057	0.586232		19.5335	0.58453		19.533	0.587708		19.7566	0.593254
	20.8335	0.586231		19.5552	0.584525		19.5547	0.587705		19.7794	0.593256
	20.8613	0.586229		19.5768	0.58452		19.5764	0.587701		19.8022	0.593258
	20.8891	0.586227		19.5985	0.584514		19.598	0.587698		19.8249	0.593259
	20.9168	0.586226		19.6202	0.584509		19.6197	0.587695		19.8477	0.593261
	20.9446	0.586224		19.6419	0.584504		19.6414	0.587691		19.8704	0.593263
	20.9724	0.586222		19.6636	0.584499		19.6631	0.587688		19.8932	0.593264
	21.0002	0.586221		19.6853	0.584493		19.6848	0.587684		19.916	0.593266
	21.0279	0.586219		19.707	0.584488		19.7065	0.587681		19.9387	0.593268
	21.0557	0.586218		19.7287	0.584483		19.7282	0.587677		19.9615	0.59327
	21.0835	0.586216		19.7504	0.584477		19.7499	0.587674		19.9842	0.593271
	21.1113	0.586215		19.772	0.584472		19.7716	0.587671		20.007	0.593273
	21.139	0.586213		19.7937	0.584467		19.7932	0.587667		20.0298	0.593275
	21.1668	0.586212		19.8154	0.584462		19.8149	0.587664		20.0525	0.593277
	21.1946	0.58621		19.8371	0.584457		19.8366	0.587661		20.0753	0.593279
	21.2223	0.586209		19.8588	0.584452		19.8583	0.587658		20.0981	0.593281
	21.2501	0.586207		19.8805	0.584446		19.88	0.587654		20.1208	0.593283
	21.2779	0.586206		19.9022	0.584441		19.9017	0.587651		20.1436	0.593285
	21.3057	0.586204		19.9239	0.584436		19.9234	0.587648		20.1664	0.593287
	21.3334	0.586203		19.9456	0.584431		19.9451	0.587645		20.1891	0.59329
	21.3612	0.586201		19.9672	0.584426		19.9668	0.587642		20.2119	0.593292
	21.389	0.5862		19.9889	0.584421		19.9885	0.587639		20.2346	0.593294
	21.4168	0.586199		20.0106	0.584416		20.0101	0.587636		20.2574	0.593297
	21.4445	0.586197		20.0323	0.584411		20.0318	0.587633		20.2802	0.593299
	21.4723	0.586196		20.054	0.584406		20.0535	0.58763		20.3029	0.593302
	21.5001	0.586194		20.0757	0.584401		20.0752	0.587627		20.3257	0.593305
	21.5279	0.586193		20.0974	0.584396		20.0969	0.587624		20.3485	0.593307
	21.5556	0.586191		20.1191	0.584392		20.1186	0.587622		20.3712	0.59331
	21.5834	0.58619		20.1408	0.584387		20.1403	0.587619		20.394	0.593313
	21.6112	0.586189		20.1624	0.584382		20.162	0.587616		20.4168	0.593316
	21.639	0.586187		20.1841	0.584377		20.1837	0.587614		20.4395	0.593319
	21.6668	0.586186		20.2058	0.584373		20.2053	0.587611		20.4623	0.593322
	21.6945	0.586184		20.2275	0.584368		20.227	0.587608		20.4851	0.593325
	21.7223	0.586183		20.2492	0.584364		20.2487	0.587606		20.5078	0.593329
	21.7501	0.586182		20.2709	0.584359		20.2704	0.587604		20.5306	0.593332
	21.7779	0.58618		20.2926	0.584354		20.2921	0.587601		20.5533	0.593335
	21.8056	0.586179		20.3143	0.58435		20.3138	0.587599		20.5761	0.593339
	21.8334	0.586178		20.336	0.584346		20.3355	0.587597		20.5989	0.593342
	21.8612	0.586176		20.3577	0.584341		20.3572	0.587594		20.6216	0.593346
	21.889	0.586175		20.3793	0.584337		20.3789	0.587592		20.6444	0.593349
	21.9167	0.586174		20.401	0.584333		20.4005	0.58759		20.6671	0.593353
	21.9445	0.586173		20.4227	0.584328		20.4222	0.587588		20.6899	0.593357
	21.9723	0.586172		20.4444	0.584324		20.4439	0.587586		20.7127	0.593361
	22.0001	0.58617		20.4661	0.58432		20.4656	0.587584		20.7355	0.593365
	22.0278	0.586169		20.4878	0.584316		20.4873	0.587582		20.7582	0.593369
	22.0556	0.586168		20.5095	0.584312		20.509	0.587581		20.781	0.593373
	22.0834	0.586167		20.5312	0.584308		20.5307	0.587579		20.8037	0.593377
	22.1111	0.586166		20.5529	0.584304		20.5524	0.587577		20.8265	0.593382
	22.1389	0.586165		20.5745	0.5843		20.5741	0.587576		20.8493	0.593386
	22.1667	0.586164		20.5962	0.584296		20.5957	0.587574		20.872	0.59339
	22.1945	0.586163		20.6179	0.584292		20.6174	0.587573		20.8948	0.593395
	22.2222	0.586162		20.6396	0.584288		20.6391	0.587571		20.9175	0.593399
	22.25	0.586161		20.6613	0.584284		20.6608	0.58757		20.9403	0.593404
	22.2778	0.58616		20.683	0.58428		20.6825	0.587568		20.9631	0.593409
	22.3056	0.586159		20.7047	0.584276		20.7042	0.587567		20.9858	0.593413
	22.3333	0.586158		20.7264	0.584272		20.7259	0.587566		21.0086	0.593418
	22.3611	0.586156		20.7481	0.584268		20.7476	0.587565		21.0314	0.593423
	22.3889	0.586156		20.7698	0.584264		20.7693	0.587564		21.0541	0.593428
	22.4167	0.586155		20.7915	0.584261		20.791	0.587562		21.0769	0.593433
	22.4444	0.586154		20.8131	0.584257		20.8127	0.587561		21.0997	0.593438
	22.4722	0.586153		20.8348	0.584253		20.8343	0.587561		21.1224	0.593443
	22.5	0.586152		20.8565	0.584249		20.856	0.58756		21.1452	0.593448
	22.5278	0.586151		20.8782	0.584245		20.8777	0.587559		21.168	0.593453
	22.5555	0.58615		20.8999	0.584241		20.8994	0.587558		21.1907	0.593459
	22.5833	0.586149		20.9216	0.584238		20.9211	0.587557		21.2135	0.593464
	22.6111	0.586149		20.9433	0.584234		20.9428	0.587557		21.2362	0.59347
	22.6389	0.586148		20.965	0.58423		20.9645	0.587556		21.259	0.593475
	22.6666	0.586147		20.9867	0.584226		20.9862	0.587556		21.2818	0.593481
	22.6944	0.586147		21.0083	0.584222		21.0079	0.587555		21.3045	0.593486
	22.7222	0.586146		21.03	0.584218		21.0295	0.587555		21.3273	0.593492
	22.75	0.586145		21.0517	0.584214		21.0512	0.587554		21.3501	0.593497
	22.7777	0.586145		21.0734	0.58421		21.0729	0.587554		21.3728	0.593503
	22.8055	0.586144		21.0951	0.584207		21.0946	0.587554		21.3956	0.593509
	22.8333	0.586144		21.1168	0.584203		21.1163	0.587553		21.4184	0.593514
	22.8611	0.586144		21.1385	0.584199		21.138	0.587553		21.4411	0.59352
	22.8888	0.586143		21.1602	0.584195		21.1597	0.587553		21.4639	0.593526
	22.9166	0.586143		21.1819	0.584191		21.1814	0.587553		21.4866	0.593531
	22.9444	0.586143		21.2035	0.584187		21.2031	0.587553		21.5094	0.593537
	22.9722	0.586143		21.2252	0.584183		21.2248	0.587553		21.5322	0.593543
	22.9999	0.586142		21.2469	0.584179		21.2464	0.587552		21.5549	0.593548
	23.0277	0.586142		21.2686	0.584175		21.2681	0.587552		21.5777	0.593554
	23.0555	0.586142		21.2903	0.584171		21.2898	0.587552		21.6004	0.59356
	23.0833	0.586142		21.312	0.584167		21.3115	0.587553		21.6232	0.593565
	23.111	0.586142		21.3337	0.584163		21.3332	0.587553		21.646	0.593571
	23.1388	0.586142		21.3554	0.58416		21.3549	0.587553		21.6687	0.593576
	23.1666	0.586142		21.3771	0.584156		21.3766	0.587553		21.6915	0.593581
	23.1944	0.586142		21.3987	0.584152		21.3983	0.587553		21.7143	0.593587
	23.2221	0.586143		21.4204	0.584148		21.42	0.587553		21.737	0.593592
	23.2499	0.586143		21.4421	0.584144		21.4416	0.587553		21.7598	0.593598
	23.2777	0.586143		21.4638	0.58414		21.4633	0.587554		21.7826	0.593603
	23.3055	0.586143		21.4855	0.584136		21.485	0.587554		21.8053	0.593608
	23.3332	0.586143		21.5072	0.584132		21.5067	0.587554		21.8281	0.593613
	23.361	0.586144		21.5289	0.584129		21.5284	0.587555		21.8509	0.593618
	23.3888	0.586144		21.5506	0.584125		21.5501	0.587555		21.8736	0.593623
	23.4166	0.586144		21.5723	0.584121		21.5718	0.587555		21.8964	0.593629
	23.4443	0.586145		21.594	0.584117		21.5935	0.587556		21.9191	0.593634
	23.4721	0.586145		21.6156	0.584113		21.6152	0.587556		21.9419	0.593639
	23.4999	0.586145		21.6373	0.58411		21.6368	0.587556		21.9647	0.593644
	23.5277	0.586146		21.659	0.584106		21.6585	0.587557		21.9874	0.593649
	23.5554	0.586146		21.6807	0.584102		21.6802	0.587557		22.0102	0.593653
	23.5832	0.586147		21.7024	0.584098		21.7019	0.587557		22.033	0.593658
	23.611	0.586147		21.7241	0.584095		21.7236	0.587558		22.0557	0.593663
	23.6388	0.586148		21.7458	0.584091		21.7453	0.587558		22.0785	0.593668
	23.6665	0.586148		21.7675	0.584088		21.767	0.587558		22.1013	0.593673
	23.6943	0.586149		21.7892	0.584084		21.7887	0.587559		22.124	0.593678
	23.7221	0.586149		21.8108	0.584081		21.8104	0.587559		22.1468	0.593683
	23.7498	0.58615		21.8325	0.584077		21.832	0.58756		22.1695	0.593687
	23.7776	0.58615		21.8542	0.584073		21.8537	0.58756		22.1923	0.593692
	23.8054	0.586151		21.8759	0.58407		21.8754	0.58756		22.2151	0.593697
	23.8332	0.586152		21.8976	0.584067		21.8971	0.587561		22.2378	0.593701
	23.8609	0.586152		21.9193	0.584063		21.9188	0.587561		22.2606	0.593706
	23.8887	0.586153		21.941	0.584059		21.9405	0.587561		22.2833	0.593711
	23.9165	0.586153		21.9627	0.584056		21.9622	0.587562		22.3061	0.593716
	23.9443	0.586154		21.9844	0.584053		21.9839	0.587562		22.3289	0.59372
	23.972	0.586155		22.0061	0.584049		22.0056	0.587563		22.3516	0.593725
	23.9998	0.586155		22.0278	0.584046		22.0273	0.587563		22.3744	0.59373
	24.0276	0.586156		22.0494	0.584043		22.049	0.587563		22.3972	0.593735
	24.0554	0.586156		22.0711	0.584039		22.0706	0.587564		22.4199	0.593739
	24.0831	0.586157		22.0928	0.584036		22.0923	0.587564		22.4427	0.593744
	24.1109	0.586158		22.1145	0.584032		22.114	0.587564		22.4655	0.593749
	24.1387	0.586159		22.1362	0.584029		22.1357	0.587565		22.4882	0.593754
	24.1665	0.586159		22.1579	0.584026		22.1574	0.587565		22.511	0.593758
	24.1943	0.58616		22.1796	0.584022		22.1791	0.587565		22.5338	0.593763
	24.222	0.586161		22.2013	0.584019		22.2008	0.587565		22.5565	0.593768
	24.2498	0.586161		22.223	0.584016		22.2225	0.587566		22.5793	0.593773
	24.2776	0.586162		22.2446	0.584012		22.2442	0.587566		22.602	0.593778
	24.3054	0.586163		22.2663	0.584009		22.2658	0.587566		22.6248	0.593783
	24.3331	0.586163		22.288	0.584006		22.2875	0.587566		22.6476	0.593788
	24.3609	0.586164		22.3097	0.584003		22.3092	0.587567		22.6703	0.593793
	24.3887	0.586165		22.3314	0.583999		22.3309	0.587567		22.6931	0.593799
	24.4164	0.586166		22.3531	0.583996		22.3526	0.587567		22.7159	0.593804
	24.4442	0.586167		22.3748	0.583993		22.3743	0.587567		22.7386	0.593809
	24.472	0.586167		22.3965	0.583989		22.396	0.587568		22.7614	0.593814
	24.4998	0.586168		22.4182	0.583986		22.4177	0.587568		22.7842	0.593819
	24.5275	0.586169		22.4398	0.583983		22.4394	0.587568		22.8069	0.593825
	24.5553	0.58617		22.4615	0.58398		22.4611	0.587568		22.8297	0.59383
	24.5831	0.586171		22.4832	0.583976		22.4827	0.587568		22.8524	0.593836
	24.6109	0.586172		22.5049	0.583973		22.5044	0.587568		22.8752	0.593841
	24.6386	0.586173		22.5266	0.58397		22.5261	0.587568		22.898	0.593846
	24.6664	0.586174		22.5483	0.583967		22.5478	0.587568		22.9207	0.593852
	24.6942	0.586175		22.57	0.583963		22.5695	0.587568		22.9435	0.593857
	24.722	0.586176		22.5917	0.58396		22.5912	0.587568		22.9662	0.593863
	24.7497	0.586178		22.6134	0.583957		22.6129	0.587568		22.989	0.593868
	24.7775	0.586179		22.6351	0.583954		22.6346	0.587568		23.0118	0.593874
	24.8053	0.58618		22.6567	0.58395		22.6562	0.587568		23.0345	0.593879
	24.8331	0.586182		22.6784	0.583947		22.6779	0.587568		23.0573	0.593885
	24.8608	0.586183		22.7001	0.583944		22.6996	0.587567		23.0801	0.59389
	24.8886	0.586185		22.7218	0.58394		22.7213	0.587567		23.1028	0.593896
	24.9164	0.586187		22.7435	0.583937		22.743	0.587567		23.1256	0.593902
	24.9442	0.586188		22.7652	0.583934		22.7647	0.587566		23.1484	0.593907
	24.9719	0.58619		22.7869	0.583931		22.7864	0.587566		23.1711	0.593913
	24.9997	0.586192		22.8086	0.583927		22.8081	0.587566		23.1939	0.593918
	25.0275	0.586194		22.8303	0.583924		22.8298	0.587565		23.2167	0.593924
	25.0553	0.586197		22.8519	0.58392		22.8515	0.587565		23.2394	0.59393
	25.083	0.586199		22.8736	0.583917		22.8731	0.587564		23.2622	0.593935
	25.1108	0.586201		22.8953	0.583914		22.8948	0.587564		23.2849	0.593941
	25.1386	0.586204		22.917	0.58391		22.9165	0.587563		23.3077	0.593947
	25.1664	0.586206		22.9387	0.583907		22.9382	0.587563		23.3305	0.593952
	25.1941	0.586209		22.9604	0.583903		22.9599	0.587562		23.3532	0.593958
	25.2219	0.586212		22.9821	0.5839		22.9816	0.587561		23.376	0.593964
	25.2497	0.586214		23.0038	0.583896		23.0033	0.587561		23.3988	0.593969
	25.2775	0.586217		23.0255	0.583893		23.025	0.58756		23.4215	0.593975
	25.3052	0.586221		23.0472	0.583889		23.0467	0.587559		23.4443	0.59398
	25.333	0.586224		23.0689	0.583886		23.0683	0.587558		23.4671	0.593986
	25.3608	0.586227		23.0905	0.583882		23.09	0.587557		23.4898	0.593991
	25.3886	0.58623		23.1122	0.583879		23.1117	0.587556		23.5126	0.593997
	25.4163	0.586234		23.1339	0.583875		23.1334	0.587556		23.5353	0.594002
	25.4441	0.586237		23.1556	0.583871		23.1551	0.587554		23.5581	0.594008
	25.4719	0.586241		23.1773	0.583868		23.1768	0.587553		23.5809	0.594013
	25.4997	0.586245		23.199	0.583864		23.1985	0.587553		23.6036	0.594018
	25.5274	0.586248		23.2207	0.583861		23.2202	0.587551		23.6264	0.594024
	25.5552	0.586252		23.2424	0.583857		23.2419	0.58755		23.6491	0.594029
	25.583	0.586256		23.2641	0.583853		23.2636	0.587549		23.6719	0.594034
	25.6108	0.58626		23.2857	0.583849		23.2853	0.587548		23.6947	0.594039
	25.6385	0.586264		23.3074	0.583846		23.3069	0.587547		23.7174	0.594044
	25.6663	0.586268		23.3291	0.583842		23.3286	0.587546		23.7402	0.594049
	25.6941	0.586273		23.3508	0.583838		23.3503	0.587544		23.763	0.594055
	25.7218	0.586277		23.3725	0.583834		23.372	0.587543		23.7857	0.594059
	25.7496	0.586281		23.3942	0.58383		23.3937	0.587542		23.8085	0.594064
	25.7774	0.586286		23.4159	0.583827		23.4154	0.58754		23.8313	0.59407
	25.8052	0.58629		23.4376	0.583823		23.4371	0.587539		23.854	0.594075
	25.833	0.586295		23.4593	0.583819		23.4588	0.587538		23.8768	0.59408
	25.8607	0.586299		23.4809	0.583815		23.4805	0.587536		23.8996	0.594085
	25.8885	0.586304		23.5026	0.583811		23.5021	0.587535		23.9223	0.59409
	25.9163	0.586308		23.5243	0.583807		23.5238	0.587533		23.9451	0.594095
	25.9441	0.586313		23.546	0.583803		23.5455	0.587532		23.9678	0.5941
	25.9718	0.586318		23.5677	0.583799		23.5672	0.58753		23.9906	0.594105
	25.9996	0.586323		23.5894	0.583795		23.5889	0.587529		24.0134	0.59411
	26.0274	0.586328		23.6111	0.583791		23.6106	0.587527		24.0361	0.594116
	26.0552	0.586333		23.6328	0.583786		23.6323	0.587526		24.0589	0.594121
	26.0829	0.586338		23.6545	0.583782		23.654	0.587524		24.0817	0.594126
	26.1107	0.586343		23.6761	0.583778		23.6757	0.587523		24.1044	0.594132
	26.1385	0.586348		23.6978	0.583774		23.6974	0.587521		24.1272	0.594137
	26.1663	0.586353		23.7195	0.58377		23.719	0.58752		24.15	0.594142
	26.194	0.586358		23.7412	0.583766		23.7407	0.587518		24.1727	0.594148
	26.2218	0.586363		23.7629	0.583762		23.7624	0.587517		24.1955	0.594153
	26.2496	0.586369		23.7846	0.583758		23.7841	0.587515		24.2182	0.594159
	26.2773	0.586374		23.8063	0.583753		23.8058	0.587514		24.241	0.594165
	26.3051	0.586379		23.828	0.583749		23.8275	0.587512		24.2638	0.59417
	26.3329	0.586385		23.8497	0.583745		23.8492	0.587511		24.2865	0.594176
	26.3607	0.58639		23.8714	0.583741		23.8709	0.587509		24.3093	0.594182
	26.3884	0.586396		23.893	0.583737		23.8925	0.587507		24.3321	0.594188
	26.4162	0.586402		23.9147	0.583732		23.9142	0.587506		24.3548	0.594194
	26.444	0.586407		23.9364	0.583728		23.9359	0.587504		24.3776	0.5942
	26.4718	0.586413		23.9581	0.583724		23.9576	0.587503		24.4003	0.594206
	26.4995	0.586419		23.9798	0.58372		23.9793	0.587502		24.4231	0.594212
	26.5273	0.586425		24.0015	0.583716		24.001	0.5875		24.4459	0.594218
	26.5551	0.586431		24.0232	0.583712		24.0227	0.587499		24.4686	0.594225
	26.5829	0.586438		24.0449	0.583708		24.0444	0.587497		24.4914	0.594231
	26.6106	0.586444		24.0666	0.583704		24.0661	0.587496		24.5142	0.594237
	26.6384	0.58645		24.0882	0.5837		24.0878	0.587495		24.5369	0.594244
	26.6662	0.586457		24.1099	0.583696		24.1094	0.587493		24.5597	0.59425
	26.694	0.586464		24.1316	0.583692		24.1311	0.587492		24.5825	0.594257
	26.7217	0.58647		24.1533	0.583688		24.1528	0.587491		24.6052	0.594264
	26.7495	0.586477		24.175	0.583684		24.1745	0.58749		24.628	0.59427
	26.7773	0.586484		24.1967	0.58368		24.1962	0.587488		24.6507	0.594277
	26.8051	0.586491		24.2184	0.583677		24.2179	0.587487		24.6735	0.594284
	26.8328	0.586498		24.2401	0.583673		24.2396	0.587486		24.6963	0.594291
	26.8606	0.586505		24.2618	0.583669		24.2613	0.587485		24.719	0.594298
	26.8884	0.586513		24.2835	0.583665		24.283	0.587484		24.7418	0.594305
	26.9162	0.58652		24.3052	0.583661		24.3046	0.587483		24.7646	0.594312
	26.9439	0.586528		24.3268	0.583658		24.3263	0.587482		24.7873	0.59432
	26.9717	0.586535		24.3485	0.583654		24.348	0.587481		24.8101	0.594327
	26.9995	0.586543		24.3702	0.58365		24.3697	0.58748		24.8329	0.594335
	27.0273	0.586551		24.3919	0.583646		24.3914	0.58748		24.8556	0.594342
	27.055	0.586559		24.4136	0.583643		24.4131	0.587479		24.8784	0.59435
	27.0828	0.586567		24.4353	0.583639		24.4348	0.587478		24.9011	0.594358
	27.1106	0.586575		24.457	0.583635		24.4565	0.587477		24.9239	0.594365
	27.1384	0.586583		24.4787	0.583632		24.4782	0.587476		24.9467	0.594373
	27.1661	0.586592		24.5004	0.583628		24.4999	0.587475		24.9694	0.594382
	27.1939	0.5866		24.522	0.583625		24.5216	0.587475		24.9922	0.59439
	27.2217	0.586609		24.5437	0.583621		24.5432	0.587474		25.015	0.594398
	27.2495	0.586618		24.5654	0.583618		24.5649	0.587473		25.0377	0.594406
	27.2772	0.586627		24.5871	0.583614		24.5866	0.587472		25.0605	0.594414
	27.305	0.586635		24.6088	0.583611		24.6083	0.587472		25.0832	0.594423
	27.3328	0.586645		24.6305	0.583607		24.63	0.587471		25.106	0.594431
	27.3606	0.586654		24.6522	0.583604		24.6517	0.58747		25.1288	0.59444
	27.3883	0.586663		24.6739	0.5836		24.6734	0.587469		25.1515	0.594448
	27.4161	0.586672		24.6956	0.583597		24.6951	0.587469		25.1743	0.594457
	27.4439	0.586682		24.7172	0.583593		24.7168	0.587468		25.1971	0.594465
	27.4717	0.586691		24.7389	0.58359		24.7384	0.587467		25.2198	0.594474
	27.4994	0.586701		24.7606	0.583587		24.7601	0.587467		25.2426	0.594483
	27.5272	0.586711		24.7823	0.583583		24.7818	0.587466		25.2654	0.594491
	27.555	0.586721		24.804	0.58358		24.8035	0.587465		25.2881	0.5945
	27.5828	0.586731		24.8257	0.583577		24.8252	0.587465		25.3109	0.594509
	27.6105	0.586741		24.8474	0.583573		24.8469	0.587464		25.3336	0.594518
	27.6383	0.586751		24.8691	0.58357		24.8686	0.587463		25.3564	0.594526
	27.6661	0.586762		24.8908	0.583567		24.8903	0.587462		25.3792	0.594535
	27.6939	0.586773		24.9124	0.583564		24.912	0.587462		25.4019	0.594544
	27.7216	0.586783		24.9341	0.58356		24.9337	0.587461		25.4247	0.594552
	27.7494	0.586794		24.9558	0.583557		24.9553	0.58746		25.4475	0.594561
	27.7772	0.586805		24.9775	0.583554		24.977	0.58746		25.4702	0.59457
	27.805	0.586816		24.9992	0.583551		24.9987	0.587459		25.493	0.594579
	27.8327	0.586827		25.0209	0.583548		25.0204	0.587458		25.5158	0.594587
	27.8605	0.586838		25.0426	0.583545		25.0421	0.587458		25.5385	0.594596
	27.8883	0.58685		25.0643	0.583542		25.0638	0.587457		25.5613	0.594605
	27.916	0.586861		25.086	0.583539		25.0855	0.587456		25.584	0.594614
	27.9438	0.586873		25.1077	0.583536		25.1072	0.587456		25.6068	0.594622
	27.9716	0.586885		25.1293	0.583533		25.1288	0.587455		25.6296	0.594631
	27.9994	0.586897		25.151	0.58353		25.1505	0.587454		25.6523	0.594639
	28.0271	0.586909		25.1727	0.583527		25.1722	0.587454		25.6751	0.594648
	28.0549	0.586921		25.1944	0.583524		25.1939	0.587453		25.6979	0.594657
	28.0827	0.586933		25.2161	0.583521		25.2156	0.587452		25.7206	0.594665
	28.1105	0.586946		25.2378	0.583518		25.2373	0.587452		25.7434	0.594674
	28.1382	0.586958		25.2595	0.583515		25.259	0.587451		25.7661	0.594683
	28.166	0.586971		25.2812	0.583512		25.2807	0.587451		25.7889	0.594691
	28.1938	0.586984		25.3029	0.583509		25.3024	0.58745		25.8117	0.5947
	28.2216	0.586997		25.3245	0.583506		25.3241	0.587449		25.8344	0.594708
	28.2493	0.58701		25.3462	0.583503		25.3457	0.587449		25.8572	0.594716
	28.2771	0.587023		25.3679	0.5835		25.3674	0.587448		25.88	0.594725
	28.3049	0.587036		25.3896	0.583497		25.3891	0.587448		25.9027	0.594733
	28.3327	0.58705		25.4113	0.583494		25.4108	0.587447		25.9255	0.594742
	28.3605	0.587063		25.433	0.583491		25.4325	0.587447		25.9483	0.59475
	28.3882	0.587077		25.4547	0.583488		25.4542	0.587446		25.971	0.594759
	28.416	0.587091		25.4764	0.583484		25.4759	0.587446		25.9938	0.594767
	28.4438	0.587105		25.4981	0.583481		25.4976	0.587445		26.0165	0.594776
	28.4716	0.587119		25.5198	0.583478		25.5193	0.587445		26.0393	0.594784
	28.4993	0.587133		25.5415	0.583475		25.5409	0.587445		26.0621	0.594793
	28.5271	0.587148		25.5631	0.583472		25.5626	0.587444		26.0848	0.594802
	28.5549	0.587162		25.5848	0.583469		25.5843	0.587444		26.1076	0.59481
	28.5827	0.587177		25.6065	0.583465		25.606	0.587443		26.1304	0.594819
	28.6104	0.587192		25.6282	0.583462		25.6277	0.587443		26.1531	0.594828
	28.6382	0.587207		25.6499	0.583459		25.6494	0.587443		26.1759	0.594837
	28.666	0.587222		25.6716	0.583456		25.6711	0.587442		26.1987	0.594846
	28.6938	0.587237		25.6933	0.583453		25.6928	0.587442		26.2214	0.594855
	28.7215	0.587252		25.715	0.583449		25.7145	0.587442		26.2442	0.594864
	28.7493	0.587268		25.7367	0.583446		25.7362	0.587442		26.2669	0.594873
	28.7771	0.587283		25.7583	0.583443		25.7578	0.587442		26.2897	0.594882
	28.8048	0.587299		25.78	0.583439		25.7795	0.587442		26.3125	0.594891
	28.8326	0.587315		25.8017	0.583436		25.8012	0.587442		26.3352	0.594901
	28.8604	0.587331		25.8234	0.583432		25.8229	0.587442		26.358	0.59491
	28.8882	0.587347		25.8451	0.583429		25.8446	0.587442		26.3808	0.59492
	28.9159	0.587363		25.8668	0.583426		25.8663	0.587442		26.4035	0.594929
	28.9437	0.58738		25.8885	0.583422		25.888	0.587442		26.4263	0.594939
	28.9715	0.587396		25.9102	0.583418		25.9097	0.587442		26.449	0.594948
	28.9993	0.587413		25.9319	0.583415		25.9314	0.587443		26.4718	0.594958
	29.027	0.587429		25.9535	0.583411		25.9531	0.587443		26.4946	0.594968
	29.0548	0.587446		25.9752	0.583408		25.9747	0.587444		26.5173	0.594978
	29.0826	0.587463		25.9969	0.583404		25.9964	0.587444		26.5401	0.594989
	29.1104	0.58748		26.0186	0.583401		26.0181	0.587445		26.5629	0.594999
	29.1381	0.587498		26.0403	0.583397		26.0398	0.587445		26.5856	0.595009
	29.1659	0.587515		26.062	0.583393		26.0615	0.587446		26.6084	0.59502
	29.1937	0.587533		26.0837	0.58339		26.0832	0.587446		26.6312	0.59503
	29.2215	0.58755		26.1054	0.583386		26.1049	0.587447		26.6539	0.59504
	29.2492	0.587568		26.1271	0.583382		26.1266	0.587448		26.6767	0.595051
	29.277	0.587586		26.1488	0.583379		26.1483	0.587449		26.6994	0.595062
	29.3048	0.587605		26.1704	0.583375		26.1699	0.58745		26.7222	0.595073
	29.3326	0.587623		26.1921	0.583371		26.1916	0.587451		26.745	0.595083
	29.3603	0.587641		26.2138	0.583368		26.2133	0.587452		26.7677	0.595094
	29.3881	0.58766		26.2355	0.583364		26.235	0.587452		26.7905	0.595105
	29.4159	0.587679		26.2572	0.58336		26.2567	0.587453		26.8133	0.595116
	29.4437	0.587698		26.2789	0.583357		26.2784	0.587454		26.836	0.595127
	29.4714	0.587717		26.3006	0.583353		26.3001	0.587456		26.8588	0.595139
	29.4992	0.587736		26.3223	0.583349		26.3218	0.587457		26.8816	0.59515
	29.527	0.587755		26.344	0.583346		26.3435	0.587458		26.9043	0.595161
	29.5548	0.587775		26.3656	0.583342		26.3651	0.587459		26.9271	0.595172
	29.5825	0.587795		26.3873	0.583338		26.3868	0.58746		26.9498	0.595184
	29.6103	0.587815		26.409	0.583335		26.4085	0.587461		26.9726	0.595195
	29.6381	0.587835		26.4307	0.583331		26.4302	0.587462		26.9954	0.595206
	29.6659	0.587855		26.4524	0.583327		26.4519	0.587463		27.0181	0.595218
	29.6936	0.587875		26.4741	0.583324		26.4736	0.587465		27.0409	0.595229
	29.7214	0.587896		26.4958	0.58332		26.4953	0.587466		27.0637	0.595241
	29.7492	0.587917		26.5175	0.583316		26.517	0.587467		27.0864	0.595252
	29.777	0.587938		26.5392	0.583313		26.5387	0.587468		27.1092	0.595263
	29.8047	0.587959		26.5609	0.583309		26.5604	0.587469		27.1319	0.595275
	29.8325	0.58798		26.5826	0.583305		26.582	0.58747		27.1547	0.595286
	29.8603	0.588001		26.6042	0.583302		26.6037	0.587471		27.1775	0.595298
	29.8881	0.588023		26.6259	0.583298		26.6254	0.587472		27.2002	0.595309
	29.9158	0.588045		26.6476	0.583295		26.6471	0.587473		27.223	0.595321
	29.9436	0.588067		26.6693	0.583291		26.6688	0.587474		27.2458	0.595332
	29.9714	0.588089		26.691	0.583287		26.6905	0.587475		27.2685	0.595344
	29.9992	0.588112		26.7127	0.583284		26.7122	0.587476		27.2913	0.595355
	30.0269	0.588134		26.7344	0.58328		26.7339	0.587477		27.3141	0.595367
	30.0547	0.588157		26.7561	0.583276		26.7556	0.587478		27.3368	0.595378
	30.0825	0.58818		26.7778	0.583273		26.7772	0.587479		27.3596	0.59539
	30.1103	0.588203		26.7994	0.583269		26.7989	0.58748		27.3823	0.595401
	30.138	0.588227		26.8211	0.583266		26.8206	0.587481		27.4051	0.595413
	30.1658	0.588251		26.8428	0.583262		26.8423	0.587482		27.4279	0.595424
	30.1936	0.588274		26.8645	0.583259		26.864	0.587483		27.4506	0.595435
	30.2214	0.588298		26.8862	0.583255		26.8857	0.587484		27.4734	0.595447
	30.2491	0.588322		26.9079	0.583252		26.9074	0.587484		27.4962	0.595458
	30.2769	0.588347		26.9296	0.583248		26.9291	0.587485		27.5189	0.59547
	30.3047	0.588371		26.9513	0.583245		26.9508	0.587486		27.5417	0.595481
	30.3325	0.588396		26.973	0.583241		26.9725	0.587487		27.5645	0.595493
	30.3602	0.588421		26.9947	0.583237		26.9941	0.587487		27.5872	0.595504
	30.388	0.588446		27.0163	0.583234		27.0158	0.587488		27.61	0.595516
	30.4158	0.588471		27.038	0.58323		27.0375	0.587489		27.6327	0.595527
	30.4435	0.588496		27.0597	0.583227		27.0592	0.58749		27.6555	0.595539
	30.4713	0.588522		27.0814	0.583224		27.0809	0.58749		27.6783	0.59555
	30.4991	0.588548		27.1031	0.58322		27.1026	0.587491		27.701	0.595562
	30.5269	0.588573		27.1248	0.583217		27.1243	0.587492		27.7238	0.595573
	30.5546	0.588599		27.1465	0.583213		27.146	0.587492		27.7466	0.595585
	30.5824	0.588626		27.1682	0.58321		27.1677	0.587493		27.7693	0.595597
	30.6102	0.588652		27.1898	0.583206		27.1894	0.587494		27.7921	0.595608
	30.638	0.588678		27.2115	0.583203		27.211	0.587494		27.8148	0.59562
	30.6657	0.588705		27.2332	0.583199		27.2327	0.587495		27.8376	0.595631
	30.6935	0.588732		27.2549	0.583196		27.2544	0.587495		27.8604	0.595643
	30.7213	0.588759		27.2766	0.583193		27.2761	0.587496		27.8831	0.595655
	30.7491	0.588786		27.2983	0.583189		27.2978	0.587496		27.9059	0.595667
	30.7768	0.588813		27.32	0.583186		27.3195	0.587497		27.9287	0.595678
	30.8046	0.58884		27.3417	0.583183		27.3412	0.587498		27.9514	0.59569
	30.8324	0.588868		27.3634	0.583179		27.3629	0.587498		27.9742	0.595702
	30.8602	0.588896		27.3851	0.583176		27.3846	0.587499		27.997	0.595714
	30.888	0.588924		27.4067	0.583172		27.4062	0.587499		28.0197	0.595726
	30.9157	0.588952		27.4284	0.583169		27.4279	0.5875		28.0425	0.595738
	30.9435	0.58898		27.4501	0.583166		27.4496	0.5875		28.0652	0.59575
	30.9713	0.589009		27.4718	0.583163		27.4713	0.587501		28.088	0.595763
	30.999	0.589038		27.4935	0.583159		27.493	0.587502		28.1108	0.595775
	31.0268	0.589067		27.5152	0.583156		27.5147	0.587502		28.1335	0.595788
	31.0546	0.589096		27.5369	0.583153		27.5364	0.587503		28.1563	0.5958
	31.0824	0.589125		27.5586	0.583149		27.5581	0.587503		28.1791	0.595813
	31.1101	0.589155		27.5803	0.583146		27.5798	0.587504		28.2018	0.595826
	31.1379	0.589185		27.6019	0.583143		27.6014	0.587505		28.2246	0.595838
	31.1657	0.589215		27.6236	0.58314		27.6231	0.587505		28.2474	0.595851
	31.1935	0.589246		27.6453	0.583136		27.6448	0.587506		28.2701	0.595865
	31.2212	0.589276		27.667	0.583133		27.6665	0.587507		28.2929	0.595878
	31.249	0.589307		27.6887	0.58313		27.6882	0.587507		28.3156	0.595891
	31.2768	0.589338		27.7104	0.583127		27.7099	0.587508		28.3384	0.595904
	31.3046	0.58937		27.7321	0.583123		27.7316	0.587509		28.3612	0.595918
	31.3323	0.589401		27.7538	0.58312		27.7533	0.58751		28.3839	0.595932
	31.3601	0.589433		27.7755	0.583117		27.775	0.58751		28.4067	0.595946
	31.3879	0.589465		27.7972	0.583114		27.7967	0.587511		28.4295	0.595959
	31.4157	0.589498		27.8189	0.583111		27.8183	0.587512		28.4522	0.595973
	31.4434	0.58953		27.8405	0.583107		27.84	0.587513		28.475	0.595988
	31.4712	0.589563		27.8622	0.583104		27.8617	0.587513		28.4977	0.596002
	31.499	0.589596		27.8839	0.583101		27.8834	0.587514		28.5205	0.596016
	31.5268	0.58963		27.9056	0.583098		27.9051	0.587515		28.5433	0.596031
	31.5545	0.589664		27.9273	0.583095		27.9268	0.587516		28.566	0.596045
	31.5823	0.589698		27.949	0.583092		27.9485	0.587517		28.5888	0.59606
	31.6101	0.589732		27.9707	0.583089		27.9702	0.587518		28.6116	0.596075
	31.6379	0.589767		27.9924	0.583085		27.9919	0.587519		28.6343	0.59609
	31.6656	0.589802		28.0141	0.583082		28.0135	0.58752		28.6571	0.596105
	31.6934	0.589837		28.0357	0.583079		28.0352	0.587521		28.6799	0.59612
	31.7212	0.589872		28.0574	0.583076		28.0569	0.587522		28.7026	0.596136
	31.749	0.589908		28.0791	0.583073		28.0786	0.587523		28.7254	0.596151
	31.7767	0.589944		28.1008	0.58307		28.1003	0.587524		28.7481	0.596167
	31.8045	0.589981		28.1225	0.583067		28.122	0.587525		28.7709	0.596182
	31.8323	0.590017		28.1442	0.583064		28.1437	0.587527		28.7937	0.596198
	31.8601	0.590054		28.1659	0.583061		28.1654	0.587528		28.8164	0.596214
	31.8878	0.590091		28.1876	0.583058		28.1871	0.587529		28.8392	0.59623
	31.9156	0.590129		28.2093	0.583055		28.2088	0.587531		28.862	0.596247
	31.9434	0.590167		28.2309	0.583051		28.2304	0.587532		28.8847	0.596263
	31.9712	0.590205		28.2526	0.583048		28.2521	0.587534		28.9075	0.596279
	31.9989	0.590243		28.2743	0.583045		28.2738	0.587535		28.9303	0.596296
	32.0267	0.590282		28.296	0.583042		28.2955	0.587537		28.953	0.596312
	32.0545	0.590321		28.3177	0.58304		28.3172	0.587538		28.9758	0.596329
	32.0823	0.59036		28.3394	0.583036		28.3389	0.58754		28.9985	0.596345
	32.11	0.5904		28.3611	0.583033		28.3606	0.587541		29.0213	0.596362
	32.1378	0.59044		28.3828	0.583031		28.3823	0.587543		29.0441	0.596379
	32.1656	0.59048		28.4045	0.583028		28.404	0.587545		29.0668	0.596396
	32.1934	0.590521		28.4262	0.583025		28.4257	0.587546		29.0896	0.596413
	32.2211	0.590561		28.4478	0.583022		28.4473	0.587548		29.1124	0.59643
	32.2489	0.590603		28.4695	0.583019		28.469	0.58755		29.1351	0.596448
	32.2767	0.590644		28.4912	0.583016		28.4907	0.587551		29.1579	0.596465
	32.3045	0.590686		28.5129	0.583013		28.5124	0.587553		29.1806	0.596482
	32.3322	0.590728		28.5346	0.58301		28.5341	0.587555		29.2034	0.596499
	32.36	0.59077		28.5563	0.583007		28.5558	0.587557		29.2262	0.596517
	32.3878	0.590813		28.578	0.583004		28.5775	0.587559		29.2489	0.596534
	32.4156	0.590856		28.5997	0.583001		28.5992	0.587561		29.2717	0.596551
	32.4433	0.5909		28.6214	0.582999		28.6209	0.587562		29.2945	0.596569
	32.4711	0.590944		28.643	0.582996		28.6425	0.587564		29.3172	0.596586
	32.4989	0.590988		28.6647	0.582993		28.6642	0.587566		29.34	0.596604
	32.5266	0.591033		28.6864	0.58299		28.6859	0.587568		29.3628	0.596621
	32.5544	0.591078		28.7081	0.582987		28.7076	0.58757		29.3855	0.596639
	32.5822	0.591124		28.7298	0.582985		28.7293	0.587572		29.4083	0.596656
	32.61	0.59117		28.7515	0.582982		28.751	0.587574		29.431	0.596674
	32.6377	0.591217		28.7732	0.58298		28.7727	0.587576		29.4538	0.596692
	32.6655	0.591264		28.7949	0.582977		28.7944	0.587578		29.4766	0.59671
	32.6933	0.591313		28.8166	0.582975		28.8161	0.58758		29.4993	0.596727
	32.7211	0.591361		28.8383	0.582972		28.8377	0.587582		29.5221	0.596745
	32.7488	0.591411		28.86	0.58297		28.8594	0.587584		29.5449	0.596763
	32.7766	0.591461		28.8816	0.582967		28.8811	0.587586		29.5676	0.596781
	32.8044	0.591513		28.9033	0.582965		28.9028	0.587588		29.5904	0.596799
	32.8322	0.591565		28.925	0.582963		28.9245	0.58759		29.6132	0.596817
	32.8599	0.591618		28.9467	0.58296		28.9462	0.587592		29.6359	0.596836
	32.8877	0.591672		28.9684	0.582958		28.9679	0.587594		29.6587	0.596854
	32.9155	0.591728		28.9901	0.582956		28.9896	0.587596		29.6814	0.596872
	32.9433	0.591785		29.0118	0.582954		29.0113	0.587598		29.7042	0.596891
	32.971	0.591843		29.0335	0.582952		29.0329	0.5876		29.727	0.596909
	32.9988	0.591902		29.0552	0.58295		29.0546	0.587603		29.7497	0.596928
	33.0266	0.591963		29.0768	0.582948		29.0763	0.587605		29.7725	0.596947
	33.0544	0.592026		29.0985	0.582946		29.098	0.587607		29.7953	0.596966
	33.0821	0.592091		29.1202	0.582944		29.1197	0.587609		29.818	0.596985
	33.1099	0.592157		29.1419	0.582943		29.1414	0.587611		29.8408	0.597004
	33.1377	0.592225		29.1636	0.582941		29.1631	0.587613		29.8636	0.597023
	33.1655	0.592296		29.1853	0.582939		29.1848	0.587615		29.8863	0.597042
	33.1932	0.592369		29.207	0.582937		29.2065	0.587618		29.9091	0.597062
	33.221	0.592445		29.2287	0.582936		29.2282	0.58762		29.9318	0.597081
	33.2488	0.592523		29.2504	0.582934		29.2498	0.587622		29.9546	0.597101
	33.2766	0.592603		29.2721	0.582933		29.2715	0.587624		29.9774	0.597121
	33.3043	0.592687		29.2937	0.582932		29.2932	0.587626		30.0001	0.597141
	33.3321	0.592774		29.3154	0.58293		29.3149	0.587629		30.0229	0.597161
	33.3599	0.592864		29.3371	0.582929		29.3366	0.587631		30.0457	0.597181
	33.3877	0.592958		29.3588	0.582927		29.3583	0.587633		30.0684	0.597201
	33.4154	0.593056		29.3805	0.582926		29.38	0.587636		30.0912	0.597221
	33.4432	0.593158		29.4022	0.582925		29.4017	0.587638		30.1139	0.597241
	33.471	0.593263		29.4239	0.582924		29.4234	0.587641		30.1367	0.597262
	33.4988	0.593374		29.4456	0.582922		29.445	0.587643		30.1595	0.597283
	33.5265	0.593489		29.4672	0.582921		29.4667	0.587646		30.1822	0.597303
	33.5543	0.593609		29.4889	0.58292		29.4884	0.587649		30.205	0.597324
	33.5821	0.593734		29.5106	0.582919		29.5101	0.587651		30.2278	0.597345
	33.6099	0.593865		29.5323	0.582918		29.5318	0.587654		30.2505	0.597366
	33.6376	0.594002		29.554	0.582917		29.5535	0.587657		30.2733	0.597387
	33.6654	0.594145		29.5757	0.582916		29.5752	0.58766		30.2961	0.597408
	33.6932	0.594295		29.5974	0.582915		29.5969	0.587663		30.3188	0.597429
	33.721	0.594451		29.6191	0.582914		29.6186	0.587666		30.3416	0.597451
	33.7487	0.594615		29.6408	0.582913		29.6403	0.58767		30.3643	0.597472
	33.7765	0.594786		29.6625	0.582913		29.662	0.587673		30.3871	0.597494
	33.8043	0.594964		29.6841	0.582912		29.6836	0.587676		30.4099	0.597516
	33.8321	0.595151		29.7058	0.582911		29.7053	0.58768		30.4326	0.597538
	33.8598	0.595347		29.7275	0.58291		29.727	0.587683		30.4554	0.597559
	33.8876	0.595551		29.7492	0.58291		29.7487	0.587687		30.4782	0.597581
	33.9154	0.595765		29.7709	0.582909		29.7704	0.58769		30.5009	0.597603
	33.9432	0.595988		29.7926	0.582909		29.7921	0.587694		30.5237	0.597625
	33.9709	0.596222		29.8143	0.582908		29.8138	0.587698		30.5465	0.597647
	33.9987	0.596465		29.836	0.582908		29.8355	0.587702		30.5692	0.597669
	34.0265	0.59672		29.8577	0.582907		29.8572	0.587706		30.592	0.597691
	34.0543	0.596985		29.8793	0.582907		29.8788	0.58771		30.6147	0.597714
	34.082	0.597263		29.901	0.582906		29.9005	0.587714		30.6375	0.597736
	34.1098	0.597552		29.9227	0.582906		29.9222	0.587718		30.6603	0.597758
	34.1376	0.597853		29.9444	0.582906		29.9439	0.587722		30.683	0.59778
	34.1654	0.598167		29.9661	0.582906		29.9656	0.587726		30.7058	0.597802
	34.1931	0.598494		29.9878	0.582905		29.9873	0.587731		30.7286	0.597824
	34.2209	0.598835		30.0095	0.582905		30.009	0.587735		30.7513	0.597847
	34.2487	0.599189		30.0312	0.582905		30.0307	0.587739		30.7741	0.597869
	34.2765	0.599557		30.0529	0.582905		30.0524	0.587744		30.7968	0.597891
	34.3042	0.59994		30.0746	0.582905		30.074	0.587749		30.8196	0.597913
	34.332	0.600338		30.0963	0.582904		30.0957	0.587753		30.8424	0.597935
	34.3598	0.600751		30.1179	0.582904		30.1174	0.587758		30.8651	0.597957
	34.3876	0.601179		30.1396	0.582904		30.1391	0.587762		30.8879	0.597979
	34.4153	0.601624		30.1613	0.582904		30.1608	0.587767		30.9107	0.598001
	34.4431	0.602084		30.183	0.582904		30.1825	0.587772		30.9334	0.598023
	34.4709	0.602561		30.2047	0.582904		30.2042	0.587777		30.9562	0.598045
	34.4987	0.603055		30.2264	0.582903		30.2259	0.587782		30.979	0.598067
	34.5264	0.603565		30.2481	0.582903		30.2476	0.587787		31.0017	0.598089
	34.5542	0.604093		30.2698	0.582903		30.2692	0.587792		31.0245	0.59811
	34.582	0.604639		30.2915	0.582903		30.2909	0.587797		31.0472	0.598132
	34.6097	0.605202		30.3131	0.582903		30.3126	0.587802		31.07	0.598154
	34.6375	0.605783		30.3348	0.582902		30.3343	0.587808		31.0928	0.598175
	34.6653	0.606383		30.3565	0.582902		30.356	0.587813		31.1155	0.598197
	34.6931	0.607001		30.3782	0.582902		30.3777	0.587818		31.1383	0.598219
	34.7208	0.607638		30.3999	0.582901		30.3994	0.587823		31.1611	0.59824
	34.7486	0.608293		30.4216	0.582901		30.4211	0.587829		31.1838	0.598262
	34.7764	0.608967		30.4433	0.582901		30.4428	0.587834		31.2066	0.598284
	34.8042	0.609661		30.465	0.582901		30.4645	0.587839		31.2294	0.598305
	34.8319	0.610374		30.4867	0.5829		30.4861	0.587845		31.2521	0.598327
	34.8597	0.611106		30.5084	0.5829		30.5078	0.58785		31.2749	0.598348
	34.8875	0.611858		30.53	0.582899		30.5295	0.587855		31.2976	0.59837
	34.9153	0.61263		30.5517	0.582899		30.5512	0.587861		31.3204	0.598392
	34.943	0.613421		30.5734	0.582898		30.5729	0.587866		31.3432	0.598413
	34.9708	0.614231		30.5951	0.582898		30.5946	0.587871		31.3659	0.598435
	34.9986	0.615062		30.6168	0.582897		30.6163	0.587877		31.3887	0.598457
	35.0264	0.615912		30.6385	0.582897		30.638	0.587882		31.4115	0.598478
	35.0541	0.616782		30.6602	0.582896		30.6597	0.587888		31.4342	0.5985
	35.0819	0.617672		30.6819	0.582896		30.6813	0.587893		31.457	0.598522
	35.1097	0.618582		30.7035	0.582895		30.703	0.587898		31.4797	0.598544
	35.1375	0.619511		30.7252	0.582895		30.7247	0.587904		31.5025	0.598565
	35.1653	0.620461		30.7469	0.582894		30.7464	0.587909		31.5253	0.598587
	35.193	0.621429		30.7686	0.582894		30.7681	0.587915		31.548	0.598609
	35.2208	0.622418		30.7903	0.582893		30.7898	0.58792		31.5708	0.598631
	35.2486	0.623426		30.812	0.582893		30.8115	0.587925		31.5936	0.598653
	35.2764	0.624453		30.8337	0.582892		30.8332	0.587931		31.6163	0.598675
	35.3041	0.6255		30.8554	0.582892		30.8549	0.587936		31.6391	0.598697
	35.3319	0.626565		30.8771	0.582891		30.8766	0.587941		31.6619	0.598719
	35.3597	0.62765		30.8988	0.58289		30.8983	0.587947		31.6846	0.598741
	35.3875	0.628754		30.9204	0.58289		30.9199	0.587952		31.7074	0.598763
	35.4152	0.629876		30.9421	0.582889		30.9416	0.587957		31.7301	0.598785
	35.443	0.631017		30.9638	0.582889		30.9633	0.587962		31.7529	0.598808
	35.4708	0.632177		30.9855	0.582888		30.985	0.587968		31.7757	0.59883
	35.4985	0.633354		31.0072	0.582888		31.0067	0.587973		31.7984	0.598853
	35.5263	0.63455		31.0289	0.582887		31.0284	0.587978		31.8212	0.598875
	35.5541	0.635763		31.0506	0.582887		31.0501	0.587983		31.844	0.598898
	35.5819	0.636995		31.0723	0.582886		31.0718	0.587989		31.8667	0.59892
	35.6096	0.638243		31.094	0.582886		31.0935	0.587994		31.8895	0.598943
	35.6374	0.639509		31.1156	0.582885		31.1151	0.587999		31.9123	0.598966
	35.6652	0.640791		31.1373	0.582884		31.1368	0.588004		31.935	0.598989
	35.693	0.642091		31.159	0.582884		31.1585	0.588009		31.9578	0.599012
	35.7207	0.643407		31.1807	0.582883		31.1802	0.588014		31.9805	0.599035
	35.7485	0.644739		31.2024	0.582883		31.2019	0.58802		32.0033	0.599058
	35.7763	0.646087		31.2241	0.582882		31.2236	0.588025		32.0261	0.599082
	35.8041	0.647451		31.2458	0.582882		31.2453	0.58803		32.0488	0.599105
	35.8318	0.64883		31.2675	0.582881		31.267	0.588035		32.0716	0.599128
	35.8596	0.650225		31.2892	0.582881		31.2887	0.588041		32.0944	0.599152
	35.8874	0.651634		31.3109	0.58288		31.3103	0.588046		32.1171	0.599176
	35.9152	0.653058		31.3326	0.58288		31.332	0.588051		32.1399	0.599199
	35.9429	0.654496		31.3542	0.582879		31.3537	0.588056		32.1626	0.599223
	35.9707	0.655948		31.3759	0.582879		31.3754	0.588062		32.1854	0.599247
	35.9985	0.657414		31.3976	0.582878		31.3971	0.588067		32.2082	0.599271
	36.0263	0.658894		31.4193	0.582878		31.4188	0.588072		32.2309	0.599296
	36.054	0.660386		31.441	0.582877		31.4405	0.588078		32.2537	0.59932
	36.0818	0.661892		31.4627	0.582876		31.4622	0.588083		32.2765	0.599344
	36.1096	0.66341		31.4844	0.582876		31.4839	0.588088		32.2992	0.599369
	36.1374	0.66494		31.5061	0.582875		31.5055	0.588094		32.322	0.599394
	36.1651	0.666482		31.5278	0.582875		31.5272	0.588099		32.3448	0.599419
	36.1929	0.668036		31.5494	0.582874		31.5489	0.588104		32.3675	0.599444
	36.2207	0.6696		31.5711	0.582873		31.5706	0.588109		32.3903	0.599469
	36.2485	0.671176		31.5928	0.582873		31.5923	0.588115		32.413	0.599494
	36.2762	0.672763		31.6145	0.582872		31.614	0.58812		32.4358	0.599519
	36.304	0.67436		31.6362	0.582871		31.6357	0.588125		32.4586	0.599545
	36.3318	0.675966		31.6579	0.58287		31.6574	0.588131		32.4813	0.599571
	36.3596	0.677583		31.6796	0.58287		31.6791	0.588136		32.5041	0.599597
	36.3873	0.679209		31.7013	0.582869		31.7008	0.588141		32.5269	0.599622
	36.4151	0.680844		31.723	0.582868		31.7224	0.588146		32.5496	0.599649
	36.4429	0.682487		31.7447	0.582867		31.7441	0.588151		32.5724	0.599675
	36.4707	0.684139		31.7663	0.582866		31.7658	0.588156		32.5951	0.599701
	36.4984	0.685799		31.788	0.582866		31.7875	0.588162		32.6179	0.599728
	36.5262	0.687466		31.8097	0.582865		31.8092	0.588167		32.6407	0.599754
	36.554	0.689141		31.8314	0.582864		31.8309	0.588172		32.6634	0.599781
	36.5818	0.690823		31.8531	0.582863		31.8526	0.588177		32.6862	0.599808
	36.6095	0.692511		31.8748	0.582862		31.8743	0.588182		32.709	0.599835
	36.6373	0.694206		31.8965	0.582861		31.896	0.588187		32.7317	0.599863
	36.6651	0.695906		31.9182	0.582859		31.9176	0.588192		32.7545	0.59989
	36.6929	0.697612		31.9399	0.582858		31.9393	0.588197		32.7773	0.599917
	36.7206	0.699323		31.9615	0.582857		31.961	0.588202		32.8	0.599945
	36.7484	0.701039		31.9832	0.582856		31.9827	0.588207		32.8228	0.599973
	36.7762	0.702759		32.0049	0.582855		32.0044	0.588212		32.8456	0.600001
	36.804	0.704483		32.0266	0.582854		32.0261	0.588217		32.8683	0.600029
	36.8317	0.706211		32.0483	0.582852		32.0478	0.588222		32.8911	0.600057
	36.8595	0.707942		32.07	0.582851		32.0695	0.588227		32.9138	0.600086
	36.8873	0.709676		32.0917	0.58285		32.0912	0.588232		32.9366	0.600114
	36.9151	0.711412		32.1134	0.582849		32.1129	0.588237		32.9594	0.600143
	36.9428	0.713151		32.1351	0.582847		32.1345	0.588242		32.9821	0.600172
	36.9706	0.71489		32.1568	0.582846		32.1562	0.588246		33.0049	0.600201
	36.9984	0.716631		32.1784	0.582845		32.1779	0.588251		33.0277	0.60023
	37.0262	0.718373		32.2001	0.582843		32.1996	0.588256		33.0504	0.60026
	37.0539	0.720116		32.2218	0.582842		32.2213	0.58826		33.0732	0.600289
	37.0817	0.721858		32.2435	0.58284		32.243	0.588265		33.096	0.600319
	37.1095	0.7236		32.2652	0.582839		32.2647	0.588269		33.1187	0.600349
	37.1373	0.725341		32.2869	0.582838		32.2864	0.588274		33.1415	0.600379
	37.165	0.72708		32.3086	0.582836		32.3081	0.588278		33.1642	0.600409
	37.1928	0.728818		32.3303	0.582835		32.3297	0.588283		33.187	0.60044
	37.2206	0.730553		32.352	0.582833		32.3514	0.588287		33.2098	0.600471
	37.2484	0.732286		32.3736	0.582831		32.3731	0.588291		33.2325	0.600501
	37.2761	0.734016		32.3953	0.58283		32.3948	0.588295		33.2553	0.600532
	37.3039	0.735742		32.417	0.582828		32.4165	0.5883		33.2781	0.600563
	37.3317	0.737464		32.4387	0.582827		32.4382	0.588304		33.3008	0.600595
	37.3595	0.739182		32.4604	0.582825		32.4599	0.588308		33.3236	0.600626
	37.3872	0.740894		32.4821	0.582824		32.4816	0.588312		33.3463	0.600658
	37.415	0.742602		32.5038	0.582822		32.5033	0.588316		33.3691	0.60069
	37.4428	0.744304		32.5255	0.582821		32.525	0.58832		33.3919	0.600722
	37.4706	0.745999		32.5472	0.582819		32.5466	0.588324		33.4146	0.600754
	37.4983	0.747687		32.5688	0.582818		32.5683	0.588328		33.4374	0.600787
	37.5261	0.749369		32.5905	0.582816		32.59	0.588331		33.4602	0.60082
	37.5539	0.751043		32.6122	0.582815		32.6117	0.588335		33.4829	0.600853
	37.5817	0.752708		32.6339	0.582813		32.6334	0.588339		33.5057	0.600886
	37.6094	0.754366		32.6556	0.582812		32.6551	0.588342		33.5284	0.60092
	37.6372	0.756014		32.6773	0.58281		32.6768	0.588346		33.5512	0.600953
	37.665	0.757652		32.699	0.582809		32.6985	0.58835		33.574	0.600987
	37.6927	0.759281		32.7207	0.582807		32.7202	0.588353		33.5967	0.601021
	37.7205	0.7609		32.7424	0.582806		32.7418	0.588357		33.6195	0.601056
	37.7483	0.762508		32.7641	0.582804		32.7635	0.58836		33.6423	0.60109
	37.7761	0.764104		32.7858	0.582803		32.7852	0.588363		33.665	0.601125
	37.8038	0.765689		32.8074	0.582801		32.8069	0.588367		33.6878	0.60116
	37.8316	0.767262		32.8291	0.5828		32.8286	0.58837		33.7106	0.601196
	37.8594	0.768822		32.8508	0.582798		32.8503	0.588373		33.7333	0.601231
	37.8872	0.77037		32.8725	0.582797		32.872	0.588377		33.7561	0.601267
	37.9149	0.771904		32.8942	0.582796		32.8937	0.58838		33.7788	0.601303
	37.9427	0.773424		32.9159	0.582794		32.9154	0.588383		33.8016	0.60134
	37.9705	0.774931		32.9376	0.582793		32.9371	0.588387		33.8244	0.601376
	37.9983	0.776423		32.9593	0.582792		32.9588	0.58839		33.8471	0.601413
	38.026	0.7779		32.9809	0.58279		32.9804	0.588393		33.8699	0.60145
	38.0538	0.779362		33.0026	0.582789		33.0021	0.588396		33.8927	0.601487
	38.0816	0.780809		33.0243	0.582788		33.0238	0.588399		33.9154	0.601525
	38.1094	0.78224		33.046	0.582786		33.0455	0.588403		33.9382	0.601562
	38.1371	0.783654		33.0677	0.582785		33.0672	0.588406		33.9609	0.6016
	38.1649	0.785053		33.0894	0.582784		33.0889	0.588409		33.9837	0.601639
	38.1927	0.786434		33.1111	0.582783		33.1106	0.588413		34.0065	0.601677
	38.2205	0.787799		33.1328	0.582781		33.1323	0.588416		34.0292	0.601715
	38.2482	0.789146		33.1545	0.58278		33.154	0.588419		34.052	0.601754
	38.276	0.790476		33.1762	0.582779		33.1756	0.588423		34.0748	0.601793
	38.3038	0.791789		33.1979	0.582778		33.1973	0.588426		34.0975	0.601832
	38.3316	0.793083		33.2195	0.582777		33.219	0.58843		34.1203	0.601872
	38.3593	0.794359		33.2412	0.582776		33.2407	0.588433		34.1431	0.601912
	38.3871	0.795617		33.2629	0.582774		33.2624	0.588437		34.1658	0.601951
	38.4149	0.796857		33.2846	0.582773		33.2841	0.58844		34.1886	0.601992
	38.4427	0.798078		33.3063	0.582772		33.3058	0.588444		34.2114	0.602032
	38.4704	0.799281		33.328	0.582771		33.3275	0.588448		34.2341	0.602073
	38.4982	0.800464		33.3497	0.58277		33.3492	0.588451		34.2569	0.602113
	38.526	0.801629		33.3714	0.582769		33.3708	0.588455		34.2796	0.602154
	38.5538	0.802775		33.3931	0.582768		33.3925	0.588459		34.3024	0.602195
	38.5815	0.803901		33.4147	0.582767		33.4142	0.588463		34.3252	0.602237
	38.6093	0.805009		33.4364	0.582766		33.4359	0.588467		34.3479	0.602278
	38.6371	0.806098		33.4581	0.582765		33.4576	0.588471		34.3707	0.60232
	38.6649	0.807167		33.4798	0.582764		33.4793	0.588475		34.3935	0.602362
	38.6926	0.808218		33.5015	0.582763		33.501	0.588479		34.4162	0.602404
	38.7204	0.809249		33.5232	0.582762		33.5227	0.588483		34.439	0.602447
	38.7482	0.810261		33.5449	0.582762		33.5444	0.588488		34.4618	0.602489
	38.776	0.811255		33.5666	0.582761		33.566	0.588492		34.4845	0.602532
	38.8037	0.81223		33.5883	0.58276		33.5877	0.588496		34.5073	0.602575
	38.8315	0.813186		33.6099	0.58276		33.6094	0.588501		34.53	0.602618
	38.8593	0.814123		33.6316	0.582759		33.6311	0.588505		34.5528	0.602662
	38.8871	0.815043		33.6533	0.582758		33.6528	0.58851		34.5756	0.602706
	38.9148	0.815943		33.675	0.582758		33.6745	0.588515		34.5983	0.60275
	38.9426	0.816826		33.6967	0.582757		33.6962	0.588519		34.6211	0.602794
	38.9704	0.81769		33.7184	0.582757		33.7179	0.588524		34.6439	0.602838
	38.9982	0.818537		33.7401	0.582757		33.7396	0.588529		34.6666	0.602883
	39.0259	0.819366		33.7618	0.582756		33.7613	0.588534		34.6894	0.602927
	39.0537	0.820178		33.7835	0.582756		33.7829	0.588539		34.7122	0.602972
	39.0815	0.820973		33.8051	0.582755		33.8046	0.588544		34.7349	0.603017
	39.1093	0.821751		33.8268	0.582755		33.8263	0.588549		34.7577	0.603063
	39.137	0.822511		33.8485	0.582755		33.848	0.588554		34.7804	0.603109
	39.1648	0.823256		33.8702	0.582754		33.8697	0.588559		34.8032	0.603155
	39.1926	0.823984		33.8919	0.582754		33.8914	0.588565		34.826	0.603201
	39.2204	0.824696		33.9136	0.582754		33.9131	0.58857		34.8487	0.603247
	39.2481	0.825392		33.9353	0.582754		33.9348	0.588575		34.8715	0.603293
	39.2759	0.826072		33.957	0.582754		33.9565	0.588581		34.8942	0.60334
	39.3037	0.826738		33.9787	0.582754		33.9781	0.588586		34.917	0.603387
	39.3314	0.827388		34.0004	0.582753		33.9998	0.588592		34.9398	0.603434
	39.3592	0.828023		34.0221	0.582753		34.0215	0.588598		34.9625	0.603481
	39.387	0.828644		34.0437	0.582753		34.0432	0.588603		34.9853	0.603529
	39.4148	0.829251		34.0654	0.582753		34.0649	0.588609		35.0081	0.603576
	39.4425	0.829843		34.0871	0.582753		34.0866	0.588615		35.0308	0.603624
	39.4703	0.830422		34.1088	0.582753		34.1083	0.588621		35.0536	0.603672
	39.4981	0.830987		34.1305	0.582753		34.13	0.588627		35.0764	0.603721
	39.5259	0.831539		34.1522	0.582753		34.1517	0.588633		35.0991	0.603769
	39.5536	0.832079		34.1739	0.582753		34.1734	0.588639		35.1219	0.603818
	39.5814	0.832605		34.1956	0.582753		34.1951	0.588646		35.1446	0.603867
	39.6092	0.833119		34.2172	0.582753		34.2167	0.588652		35.1674	0.603917
	39.637	0.833621		34.239	0.582753		34.2384	0.588658		35.1902	0.603966
	39.6647	0.83411		34.2606	0.582753		34.2601	0.588664		35.2129	0.604016
	39.6925	0.834588		34.2823	0.582753		34.2818	0.588671		35.2357	0.604066
	39.7203	0.835055		34.304	0.582753		34.3035	0.588677		35.2585	0.604116
	39.7481	0.83551		34.3257	0.582753		34.3252	0.588683		35.2812	0.604167
	39.7758	0.835955		34.3474	0.582754		34.3469	0.58869		35.304	0.604217
	39.8036	0.836388		34.3691	0.582754		34.3686	0.588696		35.3268	0.604268
	39.8314	0.836812		34.3908	0.582754		34.3903	0.588703		35.3495	0.60432
	39.8592	0.837225		34.4125	0.582754		34.4119	0.588709		35.3723	0.604371
	39.8869	0.837628		34.4342	0.582754		34.4336	0.588716		35.395	0.604423
	39.9147	0.838021		34.4558	0.582754		34.4553	0.588723		35.4178	0.604476
	39.9425	0.838404		34.4775	0.582755		34.477	0.588729		35.4406	0.604528
	39.9703	0.838779		34.4992	0.582755		34.4987	0.588736		35.4633	0.604581
	39.998	0.839144		34.5209	0.582755		34.5204	0.588743		35.4861	0.604634
	40.0258	0.8395		34.5426	0.582755		34.5421	0.58875		35.5089	0.604688
	40.0536	0.839847		34.5643	0.582755		34.5638	0.588757		35.5316	0.604742
	40.0814	0.840186		34.586	0.582756		34.5855	0.588763		35.5544	0.604796
	40.1091	0.840517		34.6077	0.582756		34.6071	0.58877		35.5772	0.60485
	40.1369	0.840839		34.6294	0.582756		34.6288	0.588777		35.5999	0.604905
	40.1647	0.841154		34.651	0.582757		34.6505	0.588785		35.6227	0.60496
	40.1925	0.841461		34.6727	0.582757		34.6722	0.588792		35.6454	0.605015
	40.2202	0.84176		34.6944	0.582758		34.6939	0.588799		35.6682	0.605071
	40.248	0.842052		34.7161	0.582758		34.7156	0.588806		35.691	0.605127
	40.2758	0.842336		34.7378	0.582758		34.7373	0.588813		35.7137	0.605183
	40.3036	0.842614		34.7595	0.582759		34.759	0.58882		35.7365	0.60524
	40.3313	0.842885		34.7812	0.582759		34.7807	0.588828		35.7593	0.605297
	40.3591	0.843149		34.8029	0.58276		34.8023	0.588835		35.782	0.605354
	40.3869	0.843406		34.8246	0.58276		34.824	0.588842		35.8048	0.605412
	40.4147	0.843657		34.8462	0.582761		34.8457	0.58885		35.8276	0.60547
	40.4424	0.843902		34.8679	0.582761		34.8674	0.588857		35.8503	0.605528
	40.4702	0.84414		34.8896	0.582762		34.8891	0.588865		35.8731	0.605587
	40.498	0.844373		34.9113	0.582762		34.9108	0.588872		35.8958	0.605646
	40.5258	0.8446		34.933	0.582763		34.9325	0.58888		35.9186	0.605706
	40.5535	0.844821		34.9547	0.582763		34.9542	0.588888		35.9414	0.605765
	40.5813	0.845037		34.9764	0.582764		34.9759	0.588895		35.9641	0.605825
	40.6091	0.845247		34.9981	0.582764		34.9975	0.588903		35.9869	0.605886
	40.6369	0.845452		35.0198	0.582765		35.0192	0.588911		36.0097	0.605947
	40.6646	0.845651		35.0414	0.582766		35.0409	0.588919		36.0324	0.606008
	40.6924	0.845846		35.0631	0.582766		35.0626	0.588927		36.0552	0.606069
	40.7202	0.846035		35.0848	0.582767		35.0843	0.588935		36.078	0.606131
	40.748	0.84622		35.1065	0.582767		35.106	0.588943		36.1007	0.606194
	40.7757	0.8464		35.1282	0.582768		35.1277	0.588951		36.1235	0.606256
	40.8035	0.846575		35.1499	0.582769		35.1494	0.588959		36.1462	0.60632
	40.8313	0.846746		35.1716	0.58277		35.1711	0.588967		36.169	0.606383
	40.8591	0.846913		35.1933	0.58277		35.1928	0.588976		36.1918	0.606447
	40.8868	0.847075		35.215	0.582771		35.2144	0.588984		36.2145	0.606511
	40.9146	0.847233		35.2367	0.582772		35.2361	0.588993		36.2373	0.606576
	40.9424	0.847387		35.2584	0.582773		35.2578	0.589001		36.26	0.606641
	40.9702	0.847537		35.28	0.582773		35.2795	0.58901		36.2828	0.606707
	40.9979	0.847683		35.3017	0.582774		35.3012	0.589019		36.3056	0.606773
	41.0257	0.847826		35.3234	0.582775		35.3229	0.589028		36.3283	0.606839
	41.0535	0.847965		35.3451	0.582776		35.3446	0.589036		36.3511	0.606906
	41.0813	0.8481		35.3668	0.582777		35.3663	0.589046		36.3739	0.606973
	41.109	0.848231		35.3885	0.582778		35.388	0.589055		36.3966	0.607041
	41.1368	0.848359		35.4102	0.582778		35.4097	0.589064		36.4194	0.607109
	41.1646	0.848484		35.4319	0.58278		35.4314	0.589073		36.4422	0.607177
	41.1924	0.848606		35.4536	0.58278		35.453	0.589083		36.4649	0.607246
	41.2201	0.848724		35.4753	0.582781		35.4747	0.589092		36.4877	0.607316
	41.2479	0.848839		35.4969	0.582783		35.4964	0.589102		36.5104	0.607386
	41.2757	0.848952		35.5186	0.582784		35.5181	0.589112		36.5332	0.607456
	41.3035	0.849061		35.5403	0.582785		35.5398	0.589121		36.556	0.607527
	41.3312	0.849168		35.562	0.582786		35.5615	0.589131		36.5787	0.607598
	41.359	0.849271		35.5837	0.582787		35.5832	0.589141		36.6015	0.60767
	41.3868	0.849373		35.6054	0.582789		35.6049	0.589151		36.6243	0.607742
	41.4145	0.849471		35.6271	0.58279		35.6266	0.589162		36.647	0.607815
	41.4423	0.849567		35.6488	0.582791		35.6482	0.589172		36.6698	0.607888
	41.4701	0.849661		35.6705	0.582793		35.6699	0.589182		36.6926	0.607962
	41.4979	0.849752		35.6921	0.582794		35.6916	0.589193		36.7153	0.608036
	41.5256	0.84984		35.7138	0.582795		35.7133	0.589203		36.7381	0.60811
	41.5534	0.849927		35.7355	0.582797		35.735	0.589214		36.7608	0.608185
	41.5812	0.850011		35.7572	0.582798		35.7567	0.589225		36.7836	0.608261
	41.609	0.850094		35.7789	0.5828		35.7784	0.589236		36.8064	0.608336
	41.6367	0.850174		35.8006	0.582801		35.8001	0.589247		36.8291	0.608413
	41.6645	0.850252		35.8223	0.582803		35.8218	0.589257		36.8519	0.60849
	41.6923	0.850329		35.844	0.582805		35.8434	0.589269		36.8747	0.608567
	41.7201	0.850403		35.8657	0.582807		35.8651	0.58928		36.8974	0.608645
	41.7478	0.850476		35.8873	0.582808		35.8868	0.589291		36.9202	0.608723
	41.7756	0.850547		35.909	0.58281		35.9085	0.589302		36.943	0.608802
	41.8034	0.850617		35.9307	0.582812		35.9302	0.589314		36.9657	0.608881
	41.8312	0.850685		35.9524	0.582814		35.9519	0.589325		36.9885	0.608961
	41.859	0.850751		35.9741	0.582815		35.9736	0.589337		37.0112	0.609041
	41.8867	0.850816		35.9958	0.582817		35.9953	0.589348		37.034	0.609122
	41.9145	0.85088		36.0175	0.582819		36.017	0.58936		37.0568	0.609203
	41.9423	0.850942		36.0392	0.582821		36.0386	0.589371		37.0795	0.609285
	41.9701	0.851003		36.0609	0.582823		36.0603	0.589383		37.1023	0.609367
	41.9978	0.851063		36.0825	0.582825		36.082	0.589395		37.1251	0.60945
	42.0256	0.851122		36.1042	0.582827		36.1037	0.589406		37.1478	0.609533
	42.0534	0.85118		36.1259	0.582829		36.1254	0.589418		37.1706	0.609617
	42.0812	0.851237		36.1476	0.582831		36.1471	0.58943		37.1934	0.609702
	42.1089	0.851293		36.1693	0.582833		36.1688	0.589442		37.2161	0.609787
	42.1367	0.851347		36.191	0.582835		36.1905	0.589453		37.2389	0.609872
	42.1645	0.851401		36.2127	0.582837		36.2122	0.589465		37.2616	0.609958
	42.1923	0.851455		36.2344	0.582839		36.2339	0.589477		37.2844	0.610045
	42.22	0.851507		36.2561	0.582841		36.2555	0.589489		37.3072	0.610132
	42.2478	0.851559		36.2778	0.582843		36.2772	0.589501		37.3299	0.61022
	42.2756	0.85161		36.2995	0.582845		36.2989	0.589513		37.3527	0.610308
	42.3033	0.85166		36.3211	0.582847		36.3206	0.589525		37.3755	0.610397
	42.3311	0.85171		36.3428	0.582849		36.3423	0.589537		37.3982	0.610486
	42.3589	0.85176		36.3645	0.582851		36.364	0.589549		37.421	0.610577
	42.3867	0.851808		36.3862	0.582853		36.3857	0.589561		37.4438	0.610667
	42.4144	0.851857		36.4079	0.582855		36.4074	0.589573		37.4665	0.610759
	42.4422	0.851905		36.4296	0.582857		36.4291	0.589586		37.4893	0.610851
	42.47	0.851953		36.4513	0.582859		36.4507	0.589598		37.512	0.610943
	42.4978	0.852		36.473	0.582861		36.4724	0.58961		37.5348	0.611037
	42.5255	0.852047		36.4947	0.582864		36.4941	0.589622		37.5576	0.611131
	42.5533	0.852094		36.5163	0.582866		36.5158	0.589634		37.5803	0.611225
	42.5811	0.852141		36.538	0.582868		36.5375	0.589646		37.6031	0.611321
	42.6089	0.852187		36.5597	0.58287		36.5592	0.589659		37.6258	0.611417
	42.6366	0.852233		36.5814	0.582872		36.5809	0.589671		37.6486	0.611514
	42.6644	0.852279		36.6031	0.582874		36.6026	0.589683		37.6714	0.611612
	42.6922	0.852325		36.6248	0.582876		36.6243	0.589696		37.6942	0.611711
	42.72	0.852371		36.6465	0.582879		36.6459	0.589708		37.7169	0.61181
	42.7477	0.852417		36.6682	0.582881		36.6676	0.58972		37.7397	0.611911
	42.7755	0.852463		36.6899	0.582883		36.6893	0.589732		37.7624	0.612012
	42.8033	0.852508		36.7116	0.582885		36.711	0.589745		37.7852	0.612115
	42.8311	0.852554		36.7332	0.582888		36.7327	0.589757		37.808	0.612218
	42.8588	0.852599		36.7549	0.58289		36.7544	0.589769		37.8307	0.612322
	42.8866	0.852645		36.7766	0.582892		36.7761	0.589782		37.8535	0.612428
	42.9144	0.852691		36.7983	0.582894		36.7978	0.589794		37.8762	0.612535
	42.9422	0.852736		36.82	0.582897		36.8195	0.589807		37.899	0.612643
	42.9699	0.852781		36.8417	0.582899		36.8412	0.589819		37.9218	0.612753
	42.9977	0.852827		36.8634	0.582901		36.8629	0.589832		37.9445	0.612864
	43.0255	0.852873		36.8851	0.582904		36.8845	0.589844		37.9673	0.612977
	43.0533	0.852918		36.9068	0.582906		36.9062	0.589857		37.9901	0.613091
	43.081	0.852964		36.9284	0.582909		36.9279	0.589869		38.0128	0.613207
	43.1088	0.853009		36.9501	0.582911		36.9496	0.589882		38.0356	0.613325
	43.1366	0.853055		36.9718	0.582914		36.9713	0.589894		38.0584	0.613445
	43.1644	0.8531		36.9935	0.582916		36.993	0.589907		38.0811	0.613567
	43.1921	0.853146		37.0152	0.582919		37.0147	0.58992		38.1039	0.613691
	43.2199	0.853191		37.0369	0.582921		37.0364	0.589933		38.1266	0.613819
	43.2477	0.853237		37.0586	0.582924		37.0581	0.589946		38.1494	0.613948
	43.2755	0.853282		37.0803	0.582927		37.0797	0.589959		38.1722	0.614081
	43.3032	0.853328		37.102	0.582929		37.1014	0.589971		38.1949	0.614216
	43.331	0.853373		37.1236	0.582932		37.1231	0.589984		38.2177	0.614355
	43.3588	0.853419		37.1453	0.582935		37.1448	0.589997		38.2405	0.614497
	43.3865	0.853464		37.167	0.582938		37.1665	0.590011		38.2632	0.614642
	43.4143	0.85351		37.1887	0.582941		37.1882	0.590024		38.286	0.614792
	43.4421	0.853556		37.2104	0.582944		37.2099	0.590037		38.3088	0.614946
	43.4699	0.853601		37.2321	0.582947		37.2316	0.59005		38.3315	0.615104
	43.4977	0.853647		37.2538	0.58295		37.2533	0.590064		38.3543	0.615266
	43.5254	0.853692		37.2755	0.582953		37.2749	0.590077		38.377	0.615434
	43.5532	0.853738		37.2972	0.582956		37.2966	0.590091		38.3998	0.615607
	43.581	0.853783		37.3189	0.582959		37.3183	0.590104		38.4226	0.615785
	43.6088	0.853829		37.3406	0.582963		37.34	0.590118		38.4453	0.615969
	43.6365	0.853874		37.3622	0.582966		37.3617	0.590132		38.4681	0.616159
	43.6643	0.85392		37.3839	0.582969		37.3834	0.590146		38.4909	0.616355
	43.6921	0.853966		37.4056	0.582973		37.4051	0.59016		38.5136	0.616558
	43.7199	0.854011		37.4273	0.582976		37.4268	0.590174		38.5364	0.616768
	43.7476	0.854057		37.449	0.582979		37.4485	0.590188		38.5592	0.616985
	43.7754	0.854102		37.4707	0.582983		37.4701	0.590202		38.5819	0.617209
	43.8032	0.854148		37.4924	0.582986		37.4918	0.590216		38.6047	0.617441
	43.831	0.854193		37.5141	0.58299		37.5135	0.590231		38.6274	0.617681
	43.8587	0.854239		37.5358	0.582993		37.5352	0.590245		38.6502	0.61793
	43.8865	0.854284		37.5574	0.582997		37.5569	0.59026		38.673	0.618187
	43.9143	0.85433		37.5791	0.583		37.5786	0.590274		38.6957	0.618453
	43.9421	0.854375		37.6008	0.583004		37.6003	0.590289		38.7185	0.618729
	43.9698	0.854421		37.6225	0.583008		37.622	0.590304		38.7413	0.619013
	43.9976	0.854467		37.6442	0.583011		37.6437	0.590319		38.764	0.619308
	44.0254	0.854512		37.6659	0.583015		37.6654	0.590334		38.7868	0.619613
	44.0532	0.854558		37.6876	0.583019		37.687	0.590349		38.8096	0.619928
	44.0809	0.854603		37.7093	0.583022		37.7087	0.590364		38.8323	0.620254
	44.1087	0.854649		37.731	0.583026		37.7304	0.59038		38.8551	0.62059
	44.1365	0.854694		37.7526	0.58303		37.7521	0.590395		38.8778	0.620938
	44.1643	0.85474		37.7743	0.583034		37.7738	0.590411		38.9006	0.621297
	44.192	0.854785		37.796	0.583038		37.7955	0.590426		38.9234	0.621668
	44.2198	0.854831		37.8177	0.583042		37.8172	0.590442		38.9461	0.62205
	44.2476	0.854876		37.8394	0.583046		37.8389	0.590458		38.9689	0.622445
	44.2753	0.854922		37.8611	0.58305		37.8606	0.590474		38.9917	0.622852
	44.3031	0.854967		37.8828	0.583054		37.8823	0.59049		39.0144	0.623272
	44.3309	0.855013		37.9045	0.583058		37.904	0.590506		39.0372	0.623704
	44.3587	0.855059		37.9262	0.583062		37.9256	0.590523		39.06	0.624149
	44.3864	0.855104		37.9479	0.583066		37.9473	0.590539		39.0827	0.624607
	44.4142	0.85515		37.9695	0.58307		37.969	0.590556		39.1055	0.625079
	44.442	0.855195		37.9912	0.583075		37.9907	0.590572		39.1282	0.625564
	44.4698	0.855241		38.0129	0.583079		38.0124	0.590589		39.151	0.626062
	44.4975	0.855286		38.0346	0.583083		38.0341	0.590606		39.1738	0.626574
	44.5253	0.855332		38.0563	0.583087		38.0558	0.590623		39.1965	0.6271
	44.5531	0.855377		38.078	0.583092		38.0775	0.59064		39.2193	0.627641
	44.5809	0.855423		38.0997	0.583096		38.0992	0.590657		39.242	0.628195
	44.6086	0.855468		38.1214	0.5831		38.1208	0.590674		39.2648	0.628763
	44.6364	0.855514		38.1431	0.583105		38.1425	0.590692		39.2876	0.629346
	44.6642	0.85556		38.1647	0.583109		38.1642	0.590709		39.3103	0.629942
	44.692	0.855605		38.1864	0.583114		38.1859	0.590727		39.3331	0.630554
	44.7197	0.855651		38.2081	0.583118		38.2076	0.590744		39.3559	0.63118
	44.7475	0.855696		38.2298	0.583123		38.2293	0.590762		39.3786	0.63182
	44.7753	0.855742		38.2515	0.583127		38.251	0.59078		39.4014	0.632475
	44.8031	0.855787		38.2732	0.583132		38.2727	0.590798		39.4242	0.633145
	44.8308	0.855833		38.2949	0.583137		38.2944	0.590816		39.4469	0.63383
	44.8586	0.855878		38.3166	0.583141		38.316	0.590834		39.4697	0.634529
	44.8864	0.855924		38.3383	0.583146		38.3377	0.590853		39.4924	0.635242
	44.9142	0.855969		38.3599	0.583151		38.3594	0.590871		39.5152	0.63597
	44.9419	0.856015		38.3816	0.583156		38.3811	0.59089		39.538	0.636713
	44.9697	0.856061		38.4033	0.583161		38.4028	0.590908		39.5607	0.637471
	44.9975	0.856106		38.425	0.583166		38.4245	0.590927		39.5835	0.638243
	45.0253	0.856152		38.4467	0.58317		38.4462	0.590946		39.6063	0.639029
	45.053	0.856197		38.4684	0.583175		38.4679	0.590965		39.629	0.63983
	45.0808	0.856243		38.4901	0.58318		38.4896	0.590984		39.6518	0.640646
	45.1086	0.856288		38.5118	0.583185		38.5112	0.591004		39.6746	0.641475
	45.1364	0.856334		38.5335	0.58319		38.5329	0.591023		39.6973	0.642319
	45.1641	0.856379		38.5552	0.583195		38.5546	0.591042		39.7201	0.643177
	45.1919	0.856425		38.5769	0.583201		38.5763	0.591062		39.7428	0.64405
	45.2197	0.85647		38.5985	0.583206		38.598	0.591082		39.7656	0.644936
	45.2475	0.856516		38.6202	0.583211		38.6197	0.591101		39.7884	0.645836
	45.2752	0.856561		38.6419	0.583216		38.6414	0.591121		39.8111	0.646749
	45.303	0.856607		38.6636	0.583221		38.6631	0.591141		39.8339	0.647677
	45.3308	0.856653		38.6853	0.583227		38.6848	0.591161		39.8567	0.648618
	45.3586	0.856698		38.707	0.583232		38.7065	0.591182		39.8794	0.649572
	45.3863	0.856744		38.7287	0.583238		38.7281	0.591202		39.9022	0.65054
	45.4141	0.856789		38.7504	0.583243		38.7498	0.591222		39.925	0.651521
	45.4419	0.856835		38.7721	0.583248		38.7715	0.591243		39.9477	0.652515
	45.4697	0.85688		38.7937	0.583254		38.7932	0.591263		39.9705	0.653521
	45.4974	0.856926		38.8154	0.58326		38.8149	0.591284		39.9932	0.654541
	45.5252	0.856971		38.8371	0.583265		38.8366	0.591305		40.016	0.655573
	45.553	0.857017		38.8588	0.583271		38.8583	0.591326		40.0388	0.656617
	45.5808	0.857062		38.8805	0.583276		38.88	0.591347		40.0615	0.657674
	45.6085	0.857108		38.9022	0.583282		38.9017	0.591368		40.0843	0.658743
	45.6363	0.857154		38.9239	0.583288		38.9233	0.591389		40.1071	0.659824
	45.6641	0.857199		38.9456	0.583293		38.945	0.591411		40.1298	0.660917
	45.6919	0.857245		38.9673	0.583299		38.9667	0.591432		40.1526	0.662021
	45.7196	0.85729		38.989	0.583305		38.9884	0.591453		40.1754	0.663137
	45.7474	0.857336		39.0106	0.583311		39.0101	0.591475		40.1981	0.664264
	45.7752	0.857381		39.0323	0.583317		39.0318	0.591497		40.2209	0.665402
	45.803	0.857427		39.054	0.583322		39.0535	0.591518		40.2436	0.666552
	45.8307	0.857472		39.0757	0.583328		39.0752	0.59154		40.2664	0.667712
	45.8585	0.857518		39.0974	0.583334		39.0969	0.591562		40.2892	0.668883
	45.8863	0.857563		39.1191	0.58334		39.1185	0.591584		40.3119	0.670065
	45.9141	0.857609		39.1408	0.583346		39.1402	0.591606		40.3347	0.671256
	45.9418	0.857655		39.1625	0.583352		39.1619	0.591629		40.3575	0.672458
	45.9696	0.8577		39.1842	0.583359		39.1836	0.591651		40.3802	0.673671
	45.9974	0.857746		39.2058	0.583365		39.2053	0.591673		40.403	0.674892
	46.0251	0.857791		39.2275	0.583371		39.227	0.591696		40.4258	0.676124
	46.0529	0.857837		39.2492	0.583377		39.2487	0.591718		40.4485	0.677365
	46.0807	0.857882		39.2709	0.583384		39.2704	0.59174		40.4713	0.678615
	46.1085	0.857928		39.2926	0.58339		39.2921	0.591763		40.494	0.679875
	46.1362	0.857973		39.3143	0.583396		39.3138	0.591786		40.5168	0.681143
	46.164	0.858019		39.336	0.583403		39.3355	0.591808		40.5396	0.68242
	46.1918	0.858065		39.3577	0.583409		39.3571	0.591831		40.5623	0.683705
	46.2196	0.85811		39.3794	0.583416		39.3788	0.591854		40.5851	0.684998
	46.2473	0.858155		39.401	0.583422		39.4005	0.591877		40.6078	0.6863
	46.2751	0.858201		39.4227	0.583429		39.4222	0.5919		40.6306	0.68761
	46.3029	0.858247		39.4444	0.583436		39.4439	0.591923		40.6534	0.688927
	46.3307	0.858292		39.4661	0.583442		39.4656	0.591946		40.6761	0.690251
	46.3584	0.858338		39.4878	0.583449		39.4873	0.591969		40.6989	0.691582
	46.3862	0.858383		39.5095	0.583456		39.509	0.591993		40.7217	0.692921
	46.414	0.858429		39.5312	0.583463		39.5307	0.592016		40.7444	0.694266
	46.4418	0.858474		39.5529	0.58347		39.5523	0.592039		40.7672	0.695617
	46.4695	0.85852		39.5746	0.583477		39.574	0.592063		40.79	0.696975
	46.4973	0.858565		39.5962	0.583484		39.5957	0.592086		40.8127	0.698339
	46.5251	0.858611		39.6179	0.583491		39.6174	0.59211		40.8355	0.699708
	46.5529	0.858657		39.6396	0.583498		39.6391	0.592134		40.8582	0.701082
	46.5806	0.858702		39.6613	0.583505		39.6608	0.592158		40.881	0.702462
	46.6084	0.858748		39.683	0.583512		39.6825	0.592182		40.9038	0.703847
	46.6362	0.858793		39.7047	0.583519		39.7042	0.592206		40.9265	0.705235
	46.664	0.858839		39.7264	0.583526		39.7259	0.59223		40.9493	0.706628
	46.6917	0.858884		39.7481	0.583534		39.7475	0.592255		40.9721	0.708026
	46.7195	0.85893		39.7698	0.583541		39.7692	0.592279		40.9948	0.709426
	46.7473	0.858975		39.7915	0.583548		39.7909	0.592304		41.0176	0.71083
	46.7751	0.859021		39.8132	0.583556		39.8126	0.592329		41.0404	0.712237
	46.8028	0.859066		39.8348	0.583563		39.8343	0.592354		41.0631	0.713647
	46.8306	0.859112		39.8565	0.58357		39.856	0.592379		41.0859	0.715059
	46.8584	0.859158		39.8782	0.583578		39.8777	0.592404		41.1086	0.716473
	46.8862	0.859203		39.8999	0.583585		39.8994	0.59243		41.1314	0.717889
	46.9139	0.859249		39.9216	0.583593		39.9211	0.592455		41.1542	0.719306
	46.9417	0.859294		39.9433	0.5836		39.9427	0.592481		41.1769	0.720724
	46.9695	0.85934		39.965	0.583608		39.9644	0.592507		41.1997	0.722143
	46.9973	0.859385		39.9867	0.583615		39.9861	0.592533		41.2225	0.723562
	47.025	0.859431		40.0084	0.583623		40.0078	0.592559		41.2452	0.724982
	47.0528	0.859476		40.03	0.58363		40.0295	0.592585		41.268	0.726401
	47.0806	0.859522		40.0517	0.583638		40.0512	0.592612		41.2908	0.727819
	47.1084	0.859567		40.0734	0.583646		40.0729	0.592638		41.3135	0.729236
	47.1361	0.859613		40.0951	0.583654		40.0946	0.592665		41.3363	0.730652
	47.1639	0.859658		40.1168	0.583661		40.1163	0.592692		41.359	0.732066
	47.1917	0.859704		40.1385	0.583669		40.138	0.59272		41.3818	0.733478
	47.2195	0.85975		40.1602	0.583677		40.1596	0.592747		41.4046	0.734888
	47.2472	0.859795		40.1819	0.583685		40.1813	0.592774		41.4273	0.736294
	47.275	0.859841		40.2036	0.583692		40.203	0.592802		41.4501	0.737698
	47.3028	0.859886		40.2253	0.5837		40.2247	0.59283		41.4729	0.739098
	47.3306	0.859932		40.2469	0.583708		40.2464	0.592858		41.4956	0.740494
	47.3583	0.859977		40.2686	0.583716		40.2681	0.592886		41.5184	0.741886
	47.3861	0.860023		40.2903	0.583724		40.2898	0.592915		41.5412	0.743273
	47.4139	0.860068		40.312	0.583732		40.3115	0.592943		41.5639	0.744656
	47.4417	0.860114		40.3337	0.58374		40.3332	0.592972		41.5867	0.746032
	47.4694	0.860159		40.3554	0.583748		40.3548	0.593001		41.6094	0.747404
	47.4972	0.860205		40.3771	0.583756		40.3765	0.593029		41.6322	0.748769
	47.525	0.860251		40.3988	0.583764		40.3982	0.593059		41.655	0.750128
	47.5528	0.860296		40.4205	0.583772		40.4199	0.593088		41.6777	0.751481
	47.5805	0.860342		40.4421	0.583781		40.4416	0.593117		41.7005	0.752826
	47.6083	0.860387		40.4638	0.583789		40.4633	0.593147		41.7233	0.754165
	47.6361	0.860433		40.4855	0.583797		40.485	0.593176		41.746	0.755495
	47.6639	0.860478		40.5072	0.583805		40.5067	0.593206		41.7688	0.756818
	47.6916	0.860524		40.5289	0.583813		40.5284	0.593236		41.7916	0.758133
	47.7194	0.860569		40.5506	0.583822		40.5501	0.593266		41.8143	0.75944
	47.7472	0.860615		40.5723	0.58383		40.5718	0.593297		41.8371	0.760737
	47.775	0.86066		40.594	0.583838		40.5934	0.593327		41.8598	0.762026
	47.8027	0.860706		40.6157	0.583847		40.6151	0.593358		41.8826	0.763306
	47.8305	0.860752		40.6373	0.583855		40.6368	0.593389		41.9054	0.764576
	47.8583	0.860797		40.659	0.583864		40.6585	0.59342		41.9281	0.765837
	47.886	0.860843		40.6807	0.583872		40.6802	0.593451		41.9509	0.767088
	47.9138	0.860888		40.7024	0.583881		40.7019	0.593482		41.9737	0.76833
	47.9416	0.860934		40.7241	0.583889		40.7236	0.593513		41.9964	0.769561
	47.9694	0.860979		40.7458	0.583898		40.7453	0.593545		42.0192	0.770781
	47.9971	0.861025		40.7675	0.583906		40.767	0.593577		42.0419	0.771992
	48.0249	0.86107		40.7892	0.583915		40.7886	0.593609		42.0647	0.773191
	48.0527	0.861116		40.8109	0.583923		40.8103	0.593641		42.0875	0.77438
	48.0805	0.861161		40.8325	0.583932		40.832	0.593673		42.1102	0.775558
	48.1082	0.861207		40.8542	0.583941		40.8537	0.593705		42.133	0.776725
	48.136	0.861252		40.8759	0.583949		40.8754	0.593738		42.1558	0.777881
	48.1638	0.861298		40.8976	0.583958		40.8971	0.593771		42.1785	0.779026
	48.1916	0.861344		40.9193	0.583967		40.9188	0.593804		42.2013	0.78016
	48.2193	0.861389		40.941	0.583975		40.9405	0.593837		42.224	0.781282
	48.2471	0.861435		40.9627	0.583984		40.9622	0.59387		42.2468	0.782394
	48.2749	0.86148		40.9844	0.583993		40.9838	0.593904		42.2696	0.783494
	48.3027	0.861526		41.0061	0.584002		41.0055	0.593938		42.2923	0.784583
	48.3304	0.861571		41.0278	0.58401		41.0272	0.593971		42.3151	0.78566
	48.3582	0.861617		41.0495	0.584019		41.0489	0.594006		42.3379	0.786726
	48.386	0.861662		41.0711	0.584028		41.0706	0.59404		42.3606	0.787782
	48.4138	0.861708		41.0928	0.584037		41.0923	0.594074		42.3834	0.788825
	48.4415	0.861753		41.1145	0.584046		41.114	0.594109		42.4062	0.789858
	48.4693	0.861799		41.1362	0.584055		41.1357	0.594144		42.4289	0.790879
	48.4971	0.861845		41.1579	0.584064		41.1574	0.594179		42.4517	0.79189
	48.5249	0.86189		41.1796	0.584073		41.179	0.594214		42.4744	0.79289
	48.5526	0.861936		41.2013	0.584082		41.2007	0.59425		42.4972	0.793878
	48.5804	0.861981		41.223	0.584091		41.2224	0.594285		42.52	0.794856
	48.6082	0.862027		41.2447	0.5841		41.2441	0.594321		42.5427	0.795823
	48.636	0.862072		41.2664	0.584109		41.2658	0.594357		42.5655	0.79678
	48.6638	0.862118		41.288	0.584118		41.2875	0.594393		42.5883	0.797725
	48.6915	0.862163		41.3097	0.584128		41.3092	0.59443		42.611	0.798661
	48.7193	0.862209		41.3314	0.584137		41.3309	0.594466		42.6338	0.799586
	48.7471	0.862255		41.3531	0.584146		41.3526	0.594503		42.6566	0.800501
	48.7749	0.8623		41.3748	0.584155		41.3743	0.59454		42.6793	0.801405
	48.8026	0.862346		41.3965	0.584165		41.3959	0.594578		42.7021	0.8023
	48.8304	0.862391		41.4182	0.584174		41.4176	0.594615		42.7249	0.803185
	48.8582	0.862437		41.4399	0.584183		41.4393	0.594653		42.7476	0.804059
	48.8859	0.862482		41.4616	0.584193		41.461	0.594691		42.7704	0.804925
	48.9137	0.862528		41.4832	0.584202		41.4827	0.594729		42.7931	0.80578
	48.9415	0.862573		41.5049	0.584212		41.5044	0.594768		42.8159	0.806626
	48.9693	0.862619		41.5266	0.584221		41.5261	0.594806		42.8387	0.807462
	48.997	0.862664		41.5483	0.58423		41.5478	0.594845		42.8614	0.808289
	49.0248	0.86271		41.57	0.58424		41.5695	0.594884		42.8842	0.809107
	49.0526	0.862756		41.5917	0.58425		41.5911	0.594924		42.907	0.809916
	49.0804	0.862801		41.6134	0.584259		41.6128	0.594963		42.9297	0.810716
	49.1081	0.862847		41.6351	0.584269		41.6345	0.595003		42.9525	0.811507
	49.1359	0.862892		41.6568	0.584279		41.6562	0.595044		42.9752	0.812289
	49.1637	0.862938		41.6784	0.584288		41.6779	0.595084		42.998	0.813062
	49.1915	0.862983		41.7001	0.584298		41.6996	0.595125		43.0208	0.813827
	49.2192	0.863029		41.7218	0.584308		41.7213	0.595166		43.0435	0.814584
	49.247	0.863074		41.7435	0.584317		41.743	0.595207		43.0663	0.815332
	49.2748	0.86312		41.7652	0.584327		41.7647	0.595249		43.0891	0.816072
	49.3026	0.863165		41.7869	0.584337		41.7864	0.595291		43.1118	0.816803
	49.3303	0.863211		41.8086	0.584347		41.8081	0.595333		43.1346	0.817527
	49.3581	0.863256		41.8303	0.584357		41.8297	0.595375		43.1574	0.818243
	49.3859	0.863302		41.852	0.584367		41.8514	0.595418		43.1801	0.818951
	49.4137	0.863348		41.8736	0.584376		41.8731	0.595461		43.2029	0.819651
	49.4414	0.863393		41.8953	0.584387		41.8948	0.595505		43.2256	0.820343
	49.4692	0.863439		41.917	0.584396		41.9165	0.595549		43.2484	0.821028
	49.497	0.863484		41.9387	0.584407		41.9382	0.595592		43.2712	0.821706
	49.5248	0.86353		41.9604	0.584417		41.9599	0.595637		43.2939	0.822376
	49.5525	0.863575		41.9821	0.584427		41.9816	0.595681		43.3167	0.823039
	49.5803	0.863621		42.0038	0.584437		42.0033	0.595726		43.3395	0.823695
	49.6081	0.863666		42.0255	0.584447		42.0249	0.595772		43.3622	0.824344
	49.6359	0.863712		42.0472	0.584458		42.0466	0.595817		43.385	0.824986
	49.6636	0.863757		42.0689	0.584468		42.0683	0.595863		43.4078	0.825621
	49.6914	0.863803		42.0906	0.584478		42.09	0.59591		43.4305	0.82625
	49.7192	0.863849		42.1122	0.584489		42.1117	0.595956		43.4533	0.826871
	49.747	0.863894		42.1339	0.584499		42.1334	0.596003		43.476	0.827486
	49.7747	0.86394		42.1556	0.58451		42.1551	0.596051		43.4988	0.828095
	49.8025	0.863985		42.1773	0.584521		42.1768	0.596098		43.5216	0.828697
	49.8303	0.864031		42.199	0.584531		42.1985	0.596147		43.5443	0.829293
	49.8581	0.864076		42.2207	0.584542		42.2201	0.596195		43.5671	0.829882
	49.8858	0.864122		42.2424	0.584553		42.2418	0.596244		43.5899	0.830465
	49.9136	0.864167		42.2641	0.584564		42.2635	0.596294		43.6126	0.831042
	49.9414	0.864213		42.2858	0.584574		42.2852	0.596343		43.6354	0.831613
	49.9692	0.864258		42.3074	0.584585		42.3069	0.596393		43.6581	0.832178
	49.9969	0.864304		42.3291	0.584596		42.3286	0.596444		43.6809	0.832737
	50.0247	0.864349		42.3508	0.584607		42.3503	0.596495		43.7037	0.833291
	50.0525	0.864395		42.3725	0.584618		42.372	0.596546		43.7264	0.833838
	50.0803	0.864441		42.3942	0.584629		42.3937	0.596598		43.7492	0.83438
	50.108	0.864486		42.4159	0.58464		42.4153	0.59665		43.772	0.834916
	50.1358	0.864532		42.4376	0.584651		42.437	0.596703		43.7947	0.835446
	50.1636	0.864577		42.4593	0.584662		42.4587	0.596756		43.8175	0.835971
	50.1914	0.864623		42.481	0.584674		42.4804	0.59681		43.8402	0.836491
	50.2191	0.864668		42.5027	0.584685		42.5021	0.596864		43.863	0.837005
	50.2469	0.864714		42.5243	0.584696		42.5238	0.596918		43.8858	0.837513
	50.2747	0.864759		42.546	0.584708		42.5455	0.596973		43.9085	0.838017
	50.3025	0.864805		42.5677	0.584719		42.5672	0.597028		43.9313	0.838515
	50.3302	0.86485		42.5894	0.58473		42.5889	0.597084		43.9541	0.839008
	50.358	0.864896		42.6111	0.584742		42.6106	0.59714		43.9768	0.839495
	50.3858	0.864942		42.6328	0.584754		42.6322	0.597197		43.9996	0.839978
	50.4136	0.864987		42.6545	0.584765		42.6539	0.597254		44.0224	0.840456
	50.4413	0.865033		42.6762	0.584777		42.6756	0.597312		44.0451	0.840928
	50.4691	0.865078		42.6979	0.584788		42.6973	0.59737		44.0679	0.841396
	50.4969	0.865124		42.7195	0.5848		42.719	0.597429		44.0906	0.841859
	50.5247	0.865169		42.7412	0.584812		42.7407	0.597488		44.1134	0.842317
	50.5524	0.865215		42.7629	0.584824		42.7624	0.597548		44.1362	0.842771
	50.5802	0.86526		42.7846	0.584836		42.7841	0.597608		44.1589	0.843219
	50.608	0.865306		42.8063	0.584848		42.8058	0.597668		44.1817	0.843663
	50.6358	0.865352		42.828	0.58486		42.8274	0.597729		44.2045	0.844102
	50.6635	0.865397		42.8497	0.584872		42.8491	0.597791		44.2272	0.844537
	50.6913	0.865443		42.8714	0.584884		42.8708	0.597853		44.25	0.844967
	50.7191	0.865488		42.8931	0.584897		42.8925	0.597916		44.2728	0.845392
	50.7469	0.865534		42.9147	0.584909		42.9142	0.597979		44.2955	0.845813
	50.7746	0.865579		42.9364	0.584921		42.9359	0.598043		44.3183	0.84623
	50.8024	0.865625		42.9581	0.584934		42.9576	0.598107		44.3411	0.846642
	50.8302	0.86567		42.9798	0.584947		42.9793	0.598172		44.3638	0.84705
	50.858	0.865716		43.0015	0.58496		43.001	0.598237		44.3866	0.847453
	50.8857	0.865761		43.0232	0.584972		43.0227	0.598303		44.4093	0.847852
	50.9135	0.865807		43.0449	0.584985		43.0444	0.59837		44.4321	0.848247
	50.9413	0.865853		43.0666	0.584998		43.066	0.598437		44.4549	0.848638
	50.9691	0.865898		43.0883	0.585012		43.0877	0.598504		44.4776	0.849025
	50.9968	0.865944		43.1099	0.585025		43.1094	0.598572		44.5004	0.849407
	51.0246	0.865989		43.1317	0.585038		43.1311	0.598641		44.5232	0.849786
	51.0524	0.866035		43.1533	0.585052		43.1528	0.59871		44.5459	0.85016
	51.0802	0.86608		43.175	0.585065		43.1745	0.59878		44.5687	0.850531
	51.1079	0.866126		43.1967	0.585079		43.1962	0.598851		44.5914	0.850898
	51.1357	0.866171		43.2184	0.585093		43.2179	0.598922		44.6142	0.85126
	51.1635	0.866217		43.2401	0.585107		43.2396	0.598994		44.637	0.851619
	51.1912	0.866262		43.2618	0.585121		43.2612	0.599066		44.6597	0.851974
	51.219	0.866308		43.2835	0.585135		43.2829	0.599139		44.6825	0.852326
	51.2468	0.866353		43.3052	0.585149		43.3046	0.599213		44.7053	0.852673
	51.2746	0.866399		43.3269	0.585164		43.3263	0.599288		44.728	0.853017
	51.3023	0.866444		43.3485	0.585178		43.348	0.599364		44.7508	0.853357
	51.3301	0.86649		43.3702	0.585193		43.3697	0.59944		44.7736	0.853694
	51.3579	0.866536		43.3919	0.585208		43.3914	0.599517		44.7963	0.854027
	51.3857	0.866581		43.4136	0.585222		43.4131	0.599596		44.8191	0.854356
	51.4134	0.866627		43.4353	0.585237		43.4348	0.599675		44.8418	0.854682
	51.4412	0.866672		43.457	0.585253		43.4564	0.599755		44.8646	0.855004
	51.469	0.866718		43.4787	0.585268		43.4781	0.599837		44.8874	0.855323
	51.4968	0.866763		43.5004	0.585283		43.4998	0.59992		44.9101	0.855639
	51.5245	0.866809		43.5221	0.585299		43.5215	0.600004		44.9329	0.855951
	51.5523	0.866854		43.5437	0.585315		43.5432	0.60009		44.9556	0.856259
	51.5801	0.8669		43.5654	0.58533		43.5649	0.600177		44.9784	0.856564
	51.6079	0.866946		43.5871	0.585346		43.5866	0.600266		45.0012	0.856866
	51.6356	0.866991		43.6088	0.585363		43.6083	0.600356		45.0239	0.857165
	51.6634	0.867037		43.6305	0.585379		43.63	0.600448		45.0467	0.85746
	51.6912	0.867082		43.6522	0.585395		43.6516	0.600543		45.0695	0.857752
	51.719	0.867128		43.6739	0.585412		43.6733	0.600639		45.0922	0.858041
	51.7467	0.867173		43.6956	0.585429		43.695	0.600738		45.115	0.858327
	51.7745	0.867219		43.7173	0.585446		43.7167	0.600839		45.1378	0.858609
	51.8023	0.867264		43.739	0.585463		43.7384	0.600943		45.1605	0.858888
	51.8301	0.86731		43.7606	0.58548		43.7601	0.601049		45.1833	0.859165
	51.8578	0.867355		43.7823	0.585497		43.7818	0.601158		45.206	0.859438
	51.8856	0.867401		43.804	0.585515		43.8035	0.60127		45.2288	0.859708
	51.9134	0.867447		43.8257	0.585533		43.8252	0.601386		45.2516	0.859976
	51.9412	0.867492		43.8474	0.58555		43.8469	0.601505		45.2743	0.86024
	51.9689	0.867538		43.8691	0.585569		43.8685	0.601627		45.2971	0.860502
	51.9967	0.867583		43.8908	0.585587		43.8902	0.601753		45.3199	0.86076
	52.0245	0.867629		43.9125	0.585605		43.9119	0.601883		45.3426	0.861016
	52.0523	0.867674		43.9342	0.585624		43.9336	0.602017		45.3654	0.861269
	52.08	0.86772		43.9558	0.585642		43.9553	0.602156		45.3882	0.861519
	52.1078	0.867765		43.9775	0.585661		43.977	0.602299		45.4109	0.861766
	52.1356	0.867811		43.9992	0.58568		43.9987	0.602447		45.4337	0.862011
	52.1634	0.867856		44.0209	0.5857		44.0204	0.6026		45.4564	0.862253
	52.1911	0.867902		44.0426	0.585719		44.0421	0.602758		45.4792	0.862493
	52.2189	0.867947		44.0643	0.585739		44.0637	0.602921		45.502	0.86273
	52.2467	0.867993		44.086	0.585758		44.0854	0.60309		45.5247	0.862964
	52.2745	0.868039		44.1077	0.585778		44.1071	0.603265		45.5475	0.863195
	52.3022	0.868084		44.1294	0.585798		44.1288	0.603446		45.5703	0.863424
	52.33	0.86813		44.151	0.585819		44.1505	0.603634		45.593	0.863651
	52.3578	0.868175		44.1727	0.585839		44.1722	0.603827		45.6158	0.863875
	52.3856	0.868221		44.1944	0.58586		44.1939	0.604028		45.6386	0.864097
	52.4133	0.868266		44.2161	0.585881		44.2156	0.604235		45.6613	0.864316
	52.4411	0.868312		44.2378	0.585902		44.2373	0.604449		45.6841	0.864533
	52.4689	0.868357		44.2595	0.585923		44.259	0.604671		45.7068	0.864747
	52.4967	0.868403		44.2812	0.585944		44.2807	0.604901		45.7296	0.864959
	52.5244	0.868448		44.3029	0.585966		44.3023	0.605138		45.7524	0.865169
	52.5522	0.868494		44.3246	0.585987		44.324	0.605384		45.7751	0.865376
	52.58	0.86854		44.3463	0.586009		44.3457	0.605637		45.7979	0.865581
	52.6078	0.868585		44.368	0.586031		44.3674	0.605899		45.8207	0.865784
	52.6355	0.868631		44.3896	0.586054		44.3891	0.60617		45.8434	0.865984
	52.6633	0.868676		44.4113	0.586076		44.4108	0.60645		45.8662	0.866182
	52.6911	0.868722		44.433	0.586099		44.4325	0.606739		45.889	0.866378
	52.7189	0.868767		44.4547	0.586121		44.4542	0.607037		45.9117	0.866572
	52.7466	0.868813		44.4764	0.586144		44.4759	0.607344		45.9345	0.866764
	52.7744	0.868858		44.4981	0.586167		44.4975	0.607662		45.9572	0.866953
	52.8022	0.868904		44.5198	0.586191		44.5192	0.607989		45.98	0.867141
	52.8299	0.86895		44.5415	0.586214		44.5409	0.608326		46.0028	0.867326
	52.8577	0.868995		44.5632	0.586238		44.5626	0.608674		46.0255	0.867509
	52.8855	0.86904		44.5848	0.586262		44.5843	0.609031		46.0483	0.86769
	52.9133	0.869086		44.6065	0.586286		44.606	0.6094		46.0711	0.867869
	52.941	0.869132		44.6282	0.58631		44.6277	0.609779		46.0938	0.868046
	52.9688	0.869177		44.6499	0.586335		44.6494	0.610169		46.1166	0.868221
	52.9966	0.869223		44.6716	0.586359		44.6711	0.610571		46.1394	0.868394
	53.0244	0.869268		44.6933	0.586384		44.6927	0.610983		46.1621	0.868564
	53.0521	0.869314		44.715	0.586409		44.7144	0.611407		46.1849	0.868734
	53.0799	0.869359		44.7367	0.586434		44.7361	0.611842		46.2076	0.8689
	53.1077	0.869405		44.7584	0.58646		44.7578	0.612289		46.2304	0.869065
	53.1355	0.86945		44.7801	0.586485		44.7795	0.612748		46.2532	0.869228
	53.1632	0.869496		44.8017	0.586511		44.8012	0.613218		46.2759	0.86939
	53.191	0.869541		44.8234	0.586537		44.8229	0.613701		46.2987	0.869549
	53.2188	0.869587		44.8451	0.586563		44.8446	0.614196		46.3215	0.869707
	53.2466	0.869633		44.8668	0.586589		44.8663	0.614702		46.3442	0.869862
	53.2743	0.869678		44.8885	0.586616		44.8879	0.615222		46.367	0.870016
	53.3021	0.869724		44.9102	0.586642		44.9096	0.615753		46.3897	0.870168
	53.3299	0.869769		44.9319	0.586669		44.9313	0.616297		46.4125	0.870319
	53.3577	0.869815		44.9536	0.586696		44.953	0.616854		46.4353	0.870467
	53.3854	0.86986		44.9753	0.586724		44.9747	0.617423		46.458	0.870614
	53.4132	0.869906		44.9969	0.586751		44.9964	0.618005		46.4808	0.870759
	53.441	0.869951		45.0186	0.586779		45.0181	0.618599		46.5036	0.870903
	53.4688	0.869997		45.0403	0.586807		45.0398	0.619207		46.5263	0.871044
	53.4965	0.870043		45.062	0.586835		45.0615	0.619827		46.5491	0.871185
	53.5243	0.870088		45.0837	0.586863		45.0832	0.620461		46.5718	0.871323
	53.5521	0.870134		45.1054	0.586892		45.1048	0.621107		46.5946	0.87146
	53.5799	0.870179		45.1271	0.586921		45.1265	0.621766		46.6174	0.871595
	53.6076	0.870225		45.1488	0.58695		45.1482	0.622438		46.6401	0.871729
	53.6354	0.87027		45.1705	0.586979		45.1699	0.623123		46.6629	0.871861
	53.6632	0.870316		45.1921	0.587008		45.1916	0.623822		46.6857	0.871992
	53.691	0.870361		45.2138	0.587038		45.2133	0.624533		46.7084	0.872121
	53.7187	0.870407		45.2355	0.587068		45.235	0.625257		46.7312	0.872248
	53.7465	0.870452		45.2572	0.587098		45.2567	0.625995		46.754	0.872375
	53.7743	0.870498		45.2789	0.587129		45.2784	0.626745		46.7767	0.872499
	53.8021	0.870544		45.3006	0.587159		45.3	0.627508		46.7995	0.872622
	53.8298	0.870589		45.3223	0.58719		45.3217	0.628285		46.8222	0.872744
	53.8576	0.870635		45.344	0.587221		45.3434	0.629074		46.845	0.872864
	53.8854	0.87068		45.3657	0.587253		45.3651	0.629877		46.8678	0.872983
	53.9132	0.870726		45.3873	0.587284		45.3868	0.630692		46.8905	0.873101
	53.9409	0.870771		45.409	0.587316		45.4085	0.63152		46.9133	0.873217
	53.9687	0.870817		45.4307	0.587348		45.4302	0.632361		46.9361	0.873331
	53.9965	0.870862		45.4524	0.587381		45.4519	0.633215		46.9588	0.873445
	54.0243	0.870908		45.4741	0.587414		45.4736	0.634081		46.9816	0.873557
	54.052	0.870953		45.4958	0.587447		45.4952	0.634961		47.0044	0.873668
	54.0798	0.870999		45.5175	0.58748		45.5169	0.635853		47.0271	0.873777
	54.1076	0.871044		45.5392	0.587513		45.5386	0.636757		47.0499	0.873885
	54.1354	0.87109		45.5609	0.587547		45.5603	0.637674		47.0727	0.873992
	54.1631	0.871135		45.5826	0.587581		45.582	0.638603		47.0954	0.874097
	54.1909	0.871181		45.6043	0.587616		45.6037	0.639545		47.1182	0.874202
	54.2187	0.871227		45.6259	0.587651		45.6254	0.640499		47.1409	0.874305
	54.2465	0.871272		45.6476	0.587686		45.6471	0.641465		47.1637	0.874407
	54.2742	0.871318		45.6693	0.587721		45.6688	0.642443		47.1865	0.874507
	54.302	0.871363		45.691	0.587757		45.6905	0.643433		47.2092	0.874607
	54.3298	0.871409		45.7127	0.587793		45.7122	0.644435		47.232	0.874705
	54.3576	0.871454		45.7344	0.587829		45.7338	0.645449		47.2548	0.874802
	54.3853	0.8715		45.7561	0.587866		45.7555	0.646475		47.2775	0.874898
	54.4131	0.871545		45.7778	0.587902		45.7772	0.647512		47.3003	0.874992
	54.4409	0.871591		45.7995	0.58794		45.7989	0.648561		47.323	0.875086
	54.4687	0.871637		45.8211	0.587977		45.8206	0.649621		47.3458	0.875178
	54.4964	0.871682		45.8428	0.588015		45.8423	0.650693		47.3686	0.87527
	54.5242	0.871728		45.8645	0.588054		45.864	0.651775		47.3913	0.87536
	54.552	0.871773		45.8862	0.588092		45.8857	0.652869		47.4141	0.875449
	54.5797	0.871819		45.9079	0.588131		45.9074	0.653974		47.4369	0.875537
	54.6075	0.871864		45.9296	0.58817		45.929	0.65509		47.4596	0.875624
	54.6353	0.87191		45.9513	0.58821		45.9507	0.656216		47.4824	0.87571
	54.6631	0.871955		45.973	0.58825		45.9724	0.657354		47.5052	0.875795
	54.6908	0.872001		45.9947	0.58829		45.9941	0.658501		47.5279	0.875879
	54.7186	0.872046		46.0164	0.588331		46.0158	0.659659		47.5507	0.875962
	54.7464	0.872092		46.038	0.588372		46.0375	0.660828		47.5734	0.876044
	54.7742	0.872138		46.0597	0.588413		46.0592	0.662006		47.5962	0.876125
	54.8019	0.872183		46.0814	0.588455		46.0809	0.663194		47.619	0.876205
	54.8297	0.872229		46.1031	0.588497		46.1026	0.664393		47.6417	0.876284
	54.8575	0.872274		46.1248	0.588539		46.1243	0.6656		47.6645	0.876362
	54.8853	0.87232		46.1465	0.588582		46.1459	0.666818		47.6873	0.876439
	54.913	0.872365		46.1682	0.588626		46.1676	0.668045		47.71	0.876515
	54.9408	0.872411		46.1899	0.588669		46.1893	0.669281		47.7328	0.87659
	54.9686	0.872456		46.2116	0.588713		46.211	0.670526		47.7555	0.876665
	54.9964	0.872502		46.2332	0.588758		46.2327	0.67178		47.7783	0.876738
	55.0241	0.872547		46.2549	0.588803		46.2544	0.673043		47.8011	0.876811
	55.0519	0.872593		46.2766	0.588848		46.2761	0.674314		47.8238	0.876882
	55.0797	0.872638		46.2983	0.588895		46.2978	0.675594		47.8466	0.876953
	55.1075	0.872684		46.32	0.588941		46.3195	0.676882		47.8694	0.877023
	55.1352	0.87273		46.3417	0.588989		46.3411	0.678179		47.8921	0.877092
	55.163	0.872775		46.3634	0.589036		46.3628	0.679483		47.9149	0.877161
	55.1908	0.872821		46.3851	0.589085		46.3845	0.680795		47.9377	0.877228
	55.2186	0.872866		46.4068	0.589134		46.4062	0.682114		47.9604	0.877294
	55.2463	0.872912		46.4284	0.589184		46.4279	0.683442		47.9832	0.87736
	55.2741	0.872957		46.4501	0.589235		46.4496	0.684776		48.0059	0.877425
	55.3019	0.873003		46.4718	0.589287		46.4713	0.686117		48.0287	0.877489
	55.3297	0.873048		46.4935	0.589339		46.493	0.687465		48.0515	0.877553
	55.3575	0.873094		46.5152	0.589393		46.5147	0.688819		48.0742	0.877615
	55.3852	0.873139		46.5369	0.589448		46.5363	0.69018		48.097	0.877677
	55.413	0.873185		46.5586	0.589504		46.558	0.691547		48.1198	0.877738
	55.4408	0.87323		46.5803	0.589561		46.5797	0.69292		48.1425	0.877799
	55.4685	0.873275		46.602	0.58962		46.6014	0.694298		48.1653	0.877858
	55.4963	0.873321		46.6236	0.58968		46.6231	0.695683		48.188	0.877917
	55.5241	0.873366		46.6453	0.589742		46.6448	0.697072		48.2108	0.877976
	55.5519	0.873411		46.667	0.589805		46.6665	0.698467		48.2336	0.878033
	55.5796	0.873457		46.6887	0.589871		46.6882	0.699866		48.2563	0.87809
	55.6074	0.873502		46.7104	0.589938		46.7099	0.70127		48.2791	0.878146
	55.6352	0.873547		46.7321	0.590008		46.7316	0.702678		48.3019	0.878201
	55.663	0.873592		46.7538	0.590079		46.7533	0.704091		48.3246	0.878256
	55.6907	0.873637		46.7755	0.590154		46.7749	0.705507		48.3474	0.87831
	55.7185	0.873683		46.7972	0.59023		46.7966	0.706927		48.3702	0.878363
	55.7463	0.873728		46.8189	0.59031		46.8183	0.70835		48.3929	0.878416
	55.7741	0.873773		46.8406	0.590392		46.84	0.709776		48.4157	0.878468
	55.8018	0.873818		46.8622	0.590478		46.8617	0.711205		48.4385	0.87852
	55.8296	0.873863		46.8839	0.590566		46.8834	0.712636		48.4612	0.878571
	55.8574	0.873908		46.9056	0.590658		46.9051	0.71407		48.484	0.878621
	55.8852	0.873952		46.9273	0.590754		46.9268	0.715505		48.5067	0.878671
	55.9129	0.873997		46.949	0.590853		46.9485	0.716943		48.5295	0.878719
	55.9407	0.874042		46.9707	0.590957		46.9701	0.718381		48.5523	0.878768
	55.9685	0.874087		46.9924	0.591064		46.9918	0.719821		48.575	0.878816
	55.9963	0.874132		47.0141	0.591176		47.0135	0.721262		48.5978	0.878863
	56.024	0.874176		47.0358	0.591292		47.0352	0.722703		48.6206	0.87891
	56.0518	0.874221		47.0575	0.591414		47.0569	0.724144		48.6433	0.878957
	56.0796	0.874266		47.0791	0.59154		47.0786	0.725586		48.6661	0.879002
	56.1074	0.87431		47.1008	0.591671		47.1003	0.727027		48.6889	0.879047
	56.1351	0.874355		47.1225	0.591807		47.122	0.728467		48.7116	0.879092
	56.1629	0.874399		47.1442	0.591949		47.1437	0.729906		48.7344	0.879136
	56.1907	0.874443		47.1659	0.592097		47.1653	0.731344		48.7571	0.87918
	56.2185	0.874488		47.1876	0.592251		47.187	0.732781		48.7799	0.879224
	56.2462	0.874532		47.2093	0.592411		47.2087	0.734216		48.8027	0.879266
	56.274	0.874576		47.231	0.592578		47.2304	0.735648		48.8254	0.879309
	56.3018	0.87462		47.2527	0.592751		47.2521	0.737078		48.8482	0.87935
	56.3296	0.874664		47.2743	0.592931		47.2738	0.738506		48.871	0.879392
	56.3573	0.874708		47.296	0.593117		47.2955	0.739931		48.8937	0.879433
	56.3851	0.874752		47.3177	0.593311		47.3172	0.741351		48.9165	0.879473
	56.4129	0.874796		47.3394	0.593513		47.3389	0.742769		48.9392	0.879513
	56.4407	0.874839		47.3611	0.593722		47.3606	0.744182		48.962	0.879552
	56.4684	0.874883		47.3828	0.593939		47.3822	0.745592		48.9848	0.879592
	56.4962	0.874927		47.4045	0.594164		47.4039	0.746997		49.0075	0.87963
	56.524	0.87497		47.4262	0.594398		47.4256	0.748397		49.0303	0.879668
	56.5518	0.875013		47.4479	0.59464		47.4473	0.749792		49.0531	0.879706
	56.5795	0.875057		47.4695	0.59489		47.469	0.751182		49.0758	0.879744
	56.6073	0.8751		47.4912	0.595149		47.4907	0.752566		49.0986	0.879781
	56.6351	0.875143		47.5129	0.595418		47.5124	0.753944		49.1213	0.879817
	56.6629	0.875185		47.5346	0.595696		47.5341	0.755316		49.1441	0.879853
	56.6906	0.875228		47.5563	0.595983		47.5558	0.756682		49.1669	0.879889
	56.7184	0.875271		47.578	0.596279		47.5774	0.758042		49.1896	0.879924
	56.7462	0.875313		47.5997	0.596586		47.5991	0.759394		49.2124	0.87996
	56.774	0.875355		47.6214	0.596902		47.6208	0.760739		49.2352	0.879994
	56.8017	0.875397		47.6431	0.597229		47.6425	0.762078		49.2579	0.880029
	56.8295	0.875439		47.6647	0.597566		47.6642	0.763408		49.2807	0.880063
	56.8573	0.875481		47.6864	0.597913		47.6859	0.764731		49.3035	0.880096
	56.8851	0.875523		47.7081	0.598271		47.7076	0.766046		49.3262	0.88013
	56.9128	0.875564		47.7298	0.59864		47.7293	0.767353		49.349	0.880163
	56.9406	0.875605		47.7515	0.59902		47.751	0.768651		49.3717	0.880195
	56.9684	0.875646		47.7732	0.599411		47.7726	0.769941		49.3945	0.880228
	56.9962	0.875687		47.7949	0.599813		47.7943	0.771223		49.4173	0.88026
	57.0239	0.875727		47.8166	0.600226		47.816	0.772495		49.44	0.880292
	57.0517	0.875768		47.8383	0.600651		47.8377	0.773759		49.4628	0.880323
	57.0795	0.875808		47.86	0.601088		47.8594	0.775013		49.4856	0.880355
	57.1073	0.875848		47.8817	0.601536		47.8811	0.776258		49.5083	0.880386
	57.135	0.875887		47.9033	0.601996		47.9028	0.777494		49.5311	0.880417
	57.1628	0.875927		47.925	0.602468		47.9245	0.778721		49.5538	0.880447
	57.1906	0.875966		47.9467	0.602952		47.9462	0.779937		49.5766	0.880478
	57.2184	0.876005		47.9684	0.603448		47.9678	0.781144		49.5994	0.880508
	57.2461	0.876043		47.9901	0.603956		47.9895	0.782341		49.6221	0.880538
	57.2739	0.876082		48.0118	0.604477		48.0112	0.783529		49.6449	0.880567
	57.3017	0.87612		48.0335	0.60501		48.0329	0.784706		49.6677	0.880597
	57.3295	0.876158		48.0552	0.605555		48.0546	0.785873		49.6904	0.880626
	57.3572	0.876195		48.0769	0.606113		48.0763	0.78703		49.7132	0.880655
	57.385	0.876232		48.0985	0.606683		48.098	0.788177		49.736	0.880684
	57.4128	0.87627		48.1202	0.607266		48.1197	0.789314		49.7587	0.880713
	57.4406	0.876306		48.1419	0.607862		48.1414	0.790441		49.7815	0.880742
	57.4683	0.876343		48.1636	0.60847		48.1631	0.791557		49.8043	0.88077
	57.4961	0.876379		48.1853	0.609091		48.1848	0.792663		49.827	0.880798
	57.5239	0.876415		48.207	0.609724		48.2064	0.793759		49.8498	0.880826
	57.5517	0.876451		48.2287	0.61037		48.2281	0.794844		49.8725	0.880854
	57.5794	0.876486		48.2504	0.611029		48.2498	0.795919		49.8953	0.880882
	57.6072	0.876521		48.2721	0.611701		48.2715	0.796984		49.9181	0.88091
	57.635	0.876556		48.2938	0.612386		48.2932	0.798038		49.9408	0.880937
	57.6628	0.87659		48.3154	0.613083		48.3149	0.799082		49.9636	0.880965
	57.6905	0.876624		48.3371	0.613793		48.3366	0.800116		49.9864	0.880992
	57.7183	0.876658		48.3588	0.614515		48.3583	0.801139		50.0091	0.881019
	57.7461	0.876692		48.3805	0.615251		48.38	0.802152		50.0319	0.881046
	57.7739	0.876725		48.4022	0.615999		48.4016	0.803154		50.0547	0.881073
	57.8016	0.876758		48.4239	0.61676		48.4233	0.804146		50.0774	0.8811
	57.8294	0.876791		48.4456	0.617533		48.445	0.805129		50.1002	0.881127
	57.8572	0.876824		48.4673	0.618319		48.4667	0.8061		50.1229	0.881154
	57.8849	0.876856		48.489	0.619117		48.4884	0.807062		50.1457	0.881181
	57.9127	0.876888		48.5106	0.619928		48.5101	0.808013		50.1685	0.881208
	57.9405	0.876919		48.5323	0.620751		48.5318	0.808954		50.1912	0.881235
	57.9683	0.87695		48.554	0.621586		48.5535	0.809886		50.214	0.881261
	57.996	0.876981		48.5757	0.622434		48.5752	0.810807		50.2368	0.881288
	58.0238	0.877012		48.5974	0.623294		48.5969	0.811718		50.2595	0.881314
	58.0516	0.877042		48.6191	0.624166		48.6185	0.812619		50.2823	0.881341
	58.0794	0.877072		48.6408	0.625051		48.6402	0.813511		50.305	0.881367
	58.1071	0.877102		48.6625	0.625947		48.6619	0.814392		50.3278	0.881394
	58.1349	0.877131		48.6842	0.626855		48.6836	0.815264		50.3506	0.881421
	58.1627	0.87716		48.7058	0.627775		48.7053	0.816126		50.3733	0.881447
	58.1905	0.877189		48.7275	0.628707		48.727	0.816978		50.3961	0.881474
	58.2182	0.877217		48.7492	0.629651		48.7487	0.817821		50.4189	0.8815
	58.246	0.877245		48.7709	0.630606		48.7704	0.818654		50.4416	0.881526
	58.2738	0.877273		48.7926	0.631572		48.7921	0.819477		50.4644	0.881553
	58.3016	0.8773		48.8143	0.63255		48.8137	0.820292		50.4871	0.881579
	58.3293	0.877328		48.836	0.633539		48.8354	0.821097		50.5099	0.881606
	58.3571	0.877354		48.8577	0.63454		48.8571	0.821892		50.5327	0.881633
	58.3849	0.877381		48.8794	0.635552		48.8788	0.822678		50.5554	0.881659
	58.4127	0.877407		48.901	0.636574		48.9005	0.823456		50.5782	0.881686
	58.4404	0.877433		48.9227	0.637608		48.9222	0.824224		50.601	0.881712
	58.4682	0.877458		48.9444	0.638652		48.9439	0.824983		50.6237	0.881739
	58.496	0.877483		48.9661	0.639707		48.9656	0.825733		50.6465	0.881765
	58.5238	0.877508		48.9878	0.640772		48.9873	0.826475		50.6693	0.881792
	58.5515	0.877533		49.0095	0.641849		49.0089	0.827207		50.692	0.881819
	58.5793	0.877557		49.0312	0.642935		49.0306	0.827931		50.7148	0.881846
	58.6071	0.877581		49.0529	0.644031		49.0523	0.828647		50.7375	0.881872
	58.6349	0.877605		49.0746	0.645138		49.074	0.829353		50.7603	0.881899
	58.6626	0.877628		49.0963	0.646255		49.0957	0.830052		50.7831	0.881926
	58.6904	0.877651		49.118	0.647382		49.1174	0.830742		50.8058	0.881953
	58.7182	0.877674		49.1396	0.648518		49.1391	0.831423		50.8286	0.88198
	58.746	0.877696		49.1613	0.649665		49.1608	0.832097		50.8514	0.882007
	58.7737	0.877718		49.183	0.65082		49.1825	0.832762		50.8741	0.882034
	58.8015	0.87774		49.2047	0.651986		49.2041	0.83342		50.8969	0.882061
	58.8293	0.877762		49.2264	0.65316		49.2258	0.834069		50.9196	0.882088
	58.8571	0.877783		49.2481	0.654344		49.2475	0.834711		50.9424	0.882115
	58.8848	0.877804		49.2698	0.655537		49.2692	0.835345		50.9652	0.882142
	58.9126	0.877825		49.2915	0.656739		49.2909	0.835971		50.9879	0.882169
	58.9404	0.877845		49.3132	0.657949		49.3126	0.836589		51.0107	0.882196
	58.9682	0.877865		49.3348	0.659168		49.3343	0.8372		51.0335	0.882223
	58.9959	0.877885		49.3565	0.660396		49.356	0.837803		51.0562	0.882251
	59.0237	0.877905		49.3782	0.661632		49.3777	0.838399		51.079	0.882278
	59.0515	0.877924		49.3999	0.662877		49.3994	0.838988		51.1018	0.882305
	59.0793	0.877944		49.4216	0.664129		49.4211	0.83957		51.1245	0.882333
	59.107	0.877962		49.4433	0.66539		49.4427	0.840144		51.1473	0.88236
	59.1348	0.877981		49.465	0.666659		49.4644	0.840712		51.1701	0.882387
	59.1626	0.878		49.4867	0.667935		49.4861	0.841272		51.1928	0.882415
	59.1904	0.878018		49.5084	0.669219		49.5078	0.841826		51.2156	0.882442
	59.2181	0.878036		49.5301	0.67051		49.5295	0.842373		51.2383	0.88247
	59.2459	0.878054		49.5517	0.671809		49.5512	0.842913		51.2611	0.882497
	59.2737	0.878071		49.5734	0.673115		49.5729	0.843446		51.2839	0.882524
	59.3015	0.878089		49.5951	0.674428		49.5946	0.843973		51.3066	0.882552
	59.3292	0.878106		49.6168	0.675747		49.6163	0.844494		51.3294	0.882579
	59.357	0.878123		49.6385	0.677073		49.6379	0.845008		51.3522	0.882606
	59.3848	0.87814		49.6602	0.678406		49.6596	0.845515		51.3749	0.882634
	59.4126	0.878156		49.6819	0.679745		49.6813	0.846017		51.3977	0.882661
	59.4403	0.878173		49.7036	0.68109		49.703	0.846512		51.4205	0.882688
	59.4681	0.878189		49.7253	0.682441		49.7247	0.847002		51.4432	0.882715
	59.4959	0.878205		49.7469	0.683798		49.7464	0.847485		51.466	0.882742
	59.5237	0.878221		49.7686	0.685161		49.7681	0.847962		51.4887	0.882769
	59.5514	0.878237		49.7903	0.686529		49.7898	0.848434		51.5115	0.882796
	59.5792	0.878253		49.812	0.687902		49.8115	0.8489		51.5343	0.882823
	59.607	0.878268		49.8337	0.689281		49.8332	0.84936		51.557	0.88285
	59.6347	0.878284		49.8554	0.690665		49.8548	0.849814		51.5798	0.882877
	59.6625	0.878299		49.8771	0.692053		49.8765	0.850263		51.6026	0.882903
	59.6903	0.878314		49.8988	0.693445		49.8982	0.850706		51.6253	0.88293
	59.7181	0.878329		49.9205	0.694842		49.9199	0.851144		51.6481	0.882956
	59.7458	0.878344		49.9421	0.696244		49.9416	0.851576		51.6709	0.882982
	59.7736	0.878358		49.9638	0.697649		49.9633	0.852004		51.6936	0.883008
	59.8014	0.878373		49.9855	0.699058		49.985	0.852425		51.7164	0.883034
	59.8292	0.878387		50.0072	0.70047		50.0067	0.852842		51.7391	0.88306
	59.8569	0.878401		50.0289	0.701886		50.0284	0.853254		51.7619	0.883086
	59.8847	0.878416		50.0506	0.703305		50.05	0.85366		51.7847	0.883112
	59.9125	0.87843		50.0723	0.704727		50.0717	0.854062		51.8074	0.883137
	59.9403	0.878444		50.094	0.706151		50.0934	0.854459		51.8302	0.883162
	59.968	0.878457		50.1157	0.707578		50.1151	0.854851		51.8529	0.883188
	59.9958	0.878471		50.1374	0.709007		50.1368	0.855238		51.8757	0.883213
	60.0236	0.878484		50.1591	0.710438		50.1585	0.85562		51.8985	0.883238
	60.0514	0.878498		50.1807	0.711871		50.1802	0.855998		51.9212	0.883262
	60.0791	0.878511		50.2024	0.713306		50.2019	0.856371		51.944	0.883287
	60.1069	0.878524		50.2241	0.714742		50.2236	0.856739		51.9668	0.883312
	60.1347	0.878537		50.2458	0.716179		50.2452	0.857103		51.9895	0.883336
	60.1625	0.87855		50.2675	0.717617		50.2669	0.857463		52.0123	0.88336
	60.1902	0.878562		50.2892	0.719055		50.2886	0.857818		52.0351	0.883384
	60.218	0.878575		50.3109	0.720494		50.3103	0.858169		52.0578	0.883408
	60.2458	0.878587		50.3326	0.721933		50.332	0.858515		52.0806	0.883432
	60.2736	0.878599		50.3543	0.723372		50.3537	0.858858		52.1033	0.883455
	60.3013	0.878611		50.3759	0.72481		50.3754	0.859196		52.1261	0.883478
	60.3291	0.878623		50.3976	0.726248		50.3971	0.85953		52.1489	0.883502
	60.3569	0.878635		50.4193	0.727685		50.4188	0.85986		52.1716	0.883525
	60.3847	0.878647		50.441	0.729121		50.4404	0.860186		52.1944	0.883548
	60.4124	0.878658		50.4627	0.730555		50.4621	0.860508		52.2172	0.88357
	60.4402	0.87867		50.4844	0.731988		50.4838	0.860826		52.2399	0.883593
	60.468	0.878681		50.5061	0.733419		50.5055	0.86114		52.2627	0.883616
	60.4958	0.878692		50.5278	0.734847		50.5272	0.861451		52.2854	0.883638
	60.5235	0.878703		50.5495	0.736274		50.5489	0.861758		52.3082	0.88366
	60.5513	0.878714		50.5711	0.737697		50.5706	0.862061		52.331	0.883682
	60.5791	0.878725		50.5928	0.739117		50.5923	0.86236		52.3537	0.883704
	60.6069	0.878736		50.6145	0.740535		50.614	0.862656		52.3765	0.883726
	60.6346	0.878746		50.6362	0.741949		50.6357	0.862948		52.3993	0.883748
	60.6624	0.878757		50.6579	0.743359		50.6574	0.863237		52.422	0.883769
	60.6902	0.878767		50.6796	0.744765		50.679	0.863522		52.4448	0.883791
	60.718	0.878777		50.7013	0.746166		50.7007	0.863804		52.4676	0.883812
	60.7457	0.878788		50.723	0.747564		50.7224	0.864083		52.4903	0.883833
	60.7735	0.878798		50.7447	0.748956		50.7441	0.864358		52.5131	0.883854
	60.8013	0.878808		50.7664	0.750343		50.7658	0.86463		52.5359	0.883875
	60.8291	0.878818		50.788	0.751726		50.7875	0.864899		52.5586	0.883895
	60.8568	0.878828		50.8097	0.753102		50.8092	0.865164		52.5814	0.883916
	60.8846	0.878838		50.8314	0.754473		50.8309	0.865426		52.6041	0.883937
	60.9124	0.878848		50.8531	0.755838		50.8526	0.865686		52.6269	0.883957
	60.9402	0.878858		50.8748	0.757196		50.8742	0.865942		52.6497	0.883977
	60.9679	0.878868		50.8965	0.758548		50.8959	0.866195		52.6724	0.883997
	60.9957	0.878878		50.9182	0.759894		50.9176	0.866445		52.6952	0.884017
	61.0235	0.878888		50.9399	0.761232		50.9393	0.866692		52.718	0.884037
	61.0513	0.878898		50.9616	0.762563		50.961	0.866936		52.7407	0.884057
	61.079	0.878908		50.9832	0.763886		50.9827	0.867178		52.7635	0.884077
	61.1068	0.878918		51.0049	0.765202		51.0044	0.867416		52.7863	0.884096
	61.1346	0.878927		51.0266	0.76651		51.0261	0.867652		52.809	0.884116
	61.1624	0.878937		51.0483	0.76781		51.0478	0.867884		52.8318	0.884135
	61.1901	0.878947		51.07	0.769101		51.0695	0.868115		52.8545	0.884155
	61.2179	0.878957		51.0917	0.770384		51.0911	0.868342		52.8773	0.884174
	61.2457	0.878967		51.1134	0.771659		51.1128	0.868566		52.9001	0.884193
	61.2735	0.878977		51.1351	0.772924		51.1345	0.868788		52.9228	0.884212
	61.3012	0.878987		51.1568	0.77418		51.1562	0.869008		52.9456	0.884231
	61.329	0.878997		51.1784	0.775428		51.1779	0.869224		52.9684	0.88425
	61.3568	0.879007		51.2001	0.776665		51.1996	0.869438		52.9911	0.884269
	61.3846	0.879017		51.2218	0.777894		51.2213	0.86965		53.0139	0.884288
	61.4123	0.879027		51.2435	0.779112		51.243	0.869859		53.0367	0.884306
	61.4401	0.879037		51.2652	0.78032		51.2647	0.870066		53.0594	0.884325
	61.4679	0.879047		51.2869	0.781519		51.2863	0.87027		53.0822	0.884343
	61.4957	0.879057		51.3086	0.782707		51.308	0.870471		53.1049	0.884362
	61.5234	0.879067		51.3303	0.783886		51.3297	0.870671		53.1277	0.88438
	61.5512	0.879077		51.352	0.785053		51.3514	0.870868		53.1505	0.884399
	61.579	0.879087		51.3737	0.786211		51.3731	0.871062		53.1732	0.884417
	61.6067	0.879097		51.3954	0.787358		51.3948	0.871255		53.196	0.884435
	61.6345	0.879107		51.417	0.788494		51.4165	0.871445		53.2188	0.884453
	61.6623	0.879117		51.4387	0.78962		51.4382	0.871633		53.2415	0.884471
	61.6901	0.879127		51.4604	0.790734		51.4599	0.871819		53.2643	0.884489
	61.7178	0.879138		51.4821	0.791838		51.4815	0.872002		53.287	0.884507
	61.7456	0.879147		51.5038	0.792931		51.5032	0.872184		53.3098	0.884525
	61.7734	0.879158		51.5255	0.794013		51.5249	0.872363		53.3326	0.884542
	61.8012	0.879167		51.5472	0.795084		51.5466	0.87254		53.3553	0.88456
	61.8289	0.879177		51.5689	0.796145		51.5683	0.872715		53.3781	0.884577
	61.8567	0.879187		51.5906	0.797194		51.59	0.872888		53.4009	0.884594
	61.8845	0.879197		51.6122	0.798232		51.6117	0.873059		53.4236	0.884612
	61.9123	0.879207		51.6339	0.799259		51.6334	0.873228		53.4464	0.884629
	61.94	0.879217		51.6556	0.800276		51.6551	0.873395		53.4691	0.884646
	61.9678	0.879227		51.6773	0.801281		51.6767	0.87356		53.4919	0.884662
	61.9956	0.879236		51.699	0.802275		51.6984	0.873723		53.5147	0.884679
	62.0234	0.879246		51.7207	0.803258		51.7201	0.873885		53.5374	0.884695
	62.0511	0.879256		51.7424	0.804231		51.7418	0.874044		53.5602	0.884712
	62.0789	0.879266		51.7641	0.805192		51.7635	0.874202		53.583	0.884728
	62.1067	0.879275		51.7858	0.806143		51.7852	0.874358		53.6057	0.884744
	62.1345	0.879285		51.8075	0.807083		51.8069	0.874512		53.6285	0.88476
	62.1623	0.879294		51.8291	0.808011		51.8286	0.874664		53.6513	0.884776
	62.19	0.879304		51.8508	0.808929		51.8503	0.874815		53.674	0.884792
	62.2178	0.879313		51.8725	0.809837		51.872	0.874963		53.6968	0.884808
	62.2456	0.879323		51.8942	0.810734		51.8937	0.875111		53.7195	0.884823
	62.2734	0.879332		51.9159	0.81162		51.9153	0.875256		53.7423	0.884838
	62.3011	0.879342		51.9376	0.812496		51.937	0.8754		53.7651	0.884854
	62.3289	0.879351		51.9593	0.813361		51.9587	0.875542		53.7878	0.884869
	62.3567	0.87936		51.981	0.814216		51.9804	0.875683		53.8106	0.884884
	62.3845	0.87937		52.0027	0.815061		52.0021	0.875822		53.8334	0.884898
	62.4122	0.879379		52.0243	0.815895		52.0238	0.875959		53.8561	0.884913
	62.44	0.879388		52.046	0.816719		52.0455	0.876095		53.8789	0.884927
	62.4678	0.879398		52.0677	0.817533		52.0672	0.87623		53.9016	0.884942
	62.4955	0.879407		52.0894	0.818337		52.0889	0.876363		53.9244	0.884956
	62.5233	0.879416		52.1111	0.819131		52.1105	0.876494		53.9472	0.88497
	62.5511	0.879425		52.1328	0.819915		52.1322	0.876624		53.9699	0.884984
	62.5789	0.879434		52.1545	0.820689		52.1539	0.876753		53.9927	0.884997
	62.6066	0.879443		52.1762	0.821454		52.1756	0.87688		54.0155	0.885011
	62.6344	0.879452		52.1979	0.822209		52.1973	0.877006		54.0382	0.885024
	62.6622	0.879461		52.2195	0.822954		52.219	0.87713		54.061	0.885037
	62.69	0.87947		52.2412	0.82369		52.2407	0.877254		54.0838	0.885051
	62.7177	0.879479		52.2629	0.824416		52.2624	0.877375		54.1065	0.885064
	62.7455	0.879488		52.2846	0.825133		52.2841	0.877496		54.1293	0.885077
	62.7733	0.879496		52.3063	0.825841		52.3058	0.877615		54.1521	0.885089
	62.8011	0.879505		52.328	0.82654		52.3274	0.877733		54.1748	0.885102
	62.8288	0.879514		52.3497	0.82723		52.3491	0.87785		54.1976	0.885115
	62.8566	0.879523		52.3714	0.827911		52.3708	0.877965		54.2203	0.885127
	62.8844	0.879531		52.3931	0.828583		52.3925	0.878079		54.2431	0.885139
	62.9122	0.87954		52.4147	0.829246		52.4142	0.878192		54.2659	0.885152
	62.9399	0.879549		52.4364	0.829901		52.4359	0.878304		54.2886	0.885164
	62.9677	0.879557		52.4581	0.830547		52.4576	0.878414		54.3114	0.885176
	62.9955	0.879566		52.4798	0.831185		52.4793	0.878524		54.3342	0.885188
	63.0233	0.879575		52.5015	0.831814		52.501	0.878632		54.3569	0.8852
	63.051	0.879583		52.5232	0.832435		52.5226	0.878739		54.3797	0.885212
	63.0788	0.879592		52.5449	0.833048		52.5443	0.878845		54.4025	0.885224
	63.1066	0.8796		52.5666	0.833653		52.566	0.87895		54.4252	0.885235
	63.1344	0.879608		52.5883	0.83425		52.5877	0.879053		54.448	0.885247
	63.1621	0.879617		52.61	0.834839		52.6094	0.879156		54.4707	0.885259
	63.1899	0.879625		52.6317	0.83542		52.6311	0.879257		54.4935	0.88527
	63.2177	0.879633		52.6533	0.835993		52.6528	0.879358		54.5163	0.885282
	63.2455	0.879641		52.675	0.836559		52.6745	0.879457		54.539	0.885293
	63.2732	0.879649		52.6967	0.837118		52.6962	0.879556		54.5618	0.885304
	63.301	0.879658		52.7184	0.837669		52.7178	0.879653		54.5846	0.885316
	63.3288	0.879666		52.7401	0.838212		52.7395	0.879749		54.6073	0.885327
	63.3566	0.879673		52.7618	0.838749		52.7612	0.879844		54.6301	0.885338
	63.3843	0.879682		52.7835	0.839278		52.7829	0.879938		54.6528	0.885349
	63.4121	0.879689		52.8052	0.8398		52.8046	0.880032		54.6756	0.88536
	63.4399	0.879697		52.8269	0.840316		52.8263	0.880124		54.6984	0.885371
	63.4677	0.879705		52.8486	0.840824		52.848	0.880215		54.7211	0.885382
	63.4954	0.879713		52.8702	0.841326		52.8697	0.880305		54.7439	0.885394
	63.5232	0.87972		52.8919	0.841822		52.8914	0.880395		54.7667	0.885405
	63.551	0.879728		52.9136	0.84231		52.913	0.880483		54.7894	0.885416
	63.5787	0.879735		52.9353	0.842792		52.9347	0.880571		54.8122	0.885426
	63.6065	0.879743		52.957	0.843268		52.9564	0.880657		54.8349	0.885437
	63.6343	0.87975		52.9787	0.843737		52.9781	0.880743		54.8577	0.885448
	63.6621	0.879758		53.0004	0.8442		52.9998	0.880828		54.8805	0.885459
	63.6898	0.879765		53.0221	0.844657		53.0215	0.880911		54.9032	0.88547
	63.7176	0.879772		53.0438	0.845108		53.0432	0.880994		54.926	0.885481
	63.7454	0.87978		53.0654	0.845553		53.0649	0.881077		54.9488	0.885491
	63.7732	0.879787		53.0871	0.845992		53.0866	0.881158		54.9715	0.885502
	63.801	0.879794		53.1088	0.846425		53.1083	0.881238		54.9943	0.885513
	63.8287	0.879802		53.1305	0.846853		53.13	0.881318		55.0171	0.885524
	63.8565	0.879809		53.1522	0.847274		53.1516	0.881397		55.0398	0.885534
	63.8843	0.879816		53.1739	0.847691		53.1733	0.881475		55.0626	0.885545
	63.9121	0.879823		53.1956	0.848101		53.195	0.881552		55.0853	0.885555
	63.9398	0.87983		53.2173	0.848506		53.2167	0.881628		55.1081	0.885566
	63.9676	0.879837		53.239	0.848906		53.2384	0.881704		55.1309	0.885576
	63.9954	0.879844		53.2606	0.849301		53.2601	0.881778		55.1536	0.885587
	64.0232	0.879851		53.2823	0.84969		53.2818	0.881852		55.1764	0.885597
	64.0509	0.879858		53.304	0.850074		53.3035	0.881926		55.1992	0.885608
	64.0787	0.879865		53.3257	0.850453		53.3252	0.881998		55.2219	0.885618
	64.1065	0.879872		53.3474	0.850828		53.3468	0.88207		55.2447	0.885628
	64.1342	0.879879		53.3691	0.851197		53.3685	0.882141		55.2675	0.885638
	64.162	0.879886		53.3908	0.851561		53.3902	0.882211		55.2902	0.885649
	64.1898	0.879892		53.4125	0.851921		53.4119	0.88228		55.313	0.885659
	64.2176	0.879899		53.4342	0.852276		53.4336	0.882349		55.3357	0.885669
	64.2454	0.879906		53.4558	0.852626		53.4553	0.882417		55.3585	0.885679
	64.2731	0.879913		53.4775	0.852972		53.477	0.882484		55.3813	0.885689
	64.3009	0.87992		53.4992	0.853313		53.4987	0.882551		55.404	0.885699
	64.3287	0.879926		53.5209	0.85365		53.5204	0.882617		55.4268	0.885709
	64.3564	0.879933		53.5426	0.853982		53.5421	0.882682		55.4496	0.885718
	64.3842	0.87994		53.5643	0.85431		53.5637	0.882747		55.4723	0.885728
	64.412	0.879947		53.586	0.854634		53.5854	0.882811		55.4951	0.885737
	64.4398	0.879953		53.6077	0.854954		53.6071	0.882874		55.5179	0.885747
	64.4675	0.87996		53.6294	0.855269		53.6288	0.882937		55.5406	0.885757
	64.4953	0.879967		53.6511	0.855581		53.6505	0.882999		55.5634	0.885766
	64.5231	0.879974		53.6727	0.855889		53.6722	0.88306		55.5861	0.885775
	64.5509	0.87998		53.6944	0.856192		53.6939	0.883121		55.6089	0.885785
	64.5786	0.879987		53.7161	0.856492		53.7156	0.883181		55.6317	0.885794
	64.6064	0.879994		53.7378	0.856788		53.7373	0.88324		55.6544	0.885803
	64.6342	0.88		53.7595	0.85708		53.7589	0.883299		55.6772	0.885812
	64.662	0.880007		53.7812	0.857368		53.7806	0.883357		55.7	0.885821
	64.6897	0.880014		53.8029	0.857653		53.8023	0.883415		55.7227	0.88583
	64.7175	0.88002		53.8246	0.857935		53.824	0.883472		55.7455	0.885839
	64.7453	0.880027		53.8463	0.858212		53.8457	0.883529		55.7683	0.885848
	64.7731	0.880034		53.868	0.858487		53.8674	0.883585		55.791	0.885857
	64.8008	0.88004		53.8896	0.858758		53.8891	0.88364		55.8138	0.885865
	64.8286	0.880047		53.9113	0.859025		53.9108	0.883695		55.8365	0.885874
	64.8564	0.880053		53.933	0.859289		53.9325	0.883749		55.8593	0.885882
	64.8842	0.88006		53.9547	0.85955		53.9541	0.883803		55.8821	0.885891
	64.9119	0.880066		53.9764	0.859808		53.9758	0.883856		55.9048	0.885899
	64.9397	0.880073		53.9981	0.860062		53.9975	0.883908		55.9276	0.885908
	64.9675	0.880079		54.0198	0.860314		54.0192	0.88396		55.9504	0.885916
	64.9953	0.880085		54.0415	0.860562		54.0409	0.884012		55.9731	0.885925
	65.023	0.880091		54.0632	0.860808		54.0626	0.884063		55.9959	0.885933
	65.0508	0.880097		54.0849	0.86105		54.0843	0.884113		56.0187	0.885941
	65.0786	0.880103		54.1065	0.86129		54.106	0.884163		56.0414	0.885949
	65.1064	0.880109		54.1282	0.861526		54.1277	0.884212		56.0642	0.885957
	65.1341	0.880115		54.1499	0.86176		54.1493	0.884261		56.0869	0.885966
	65.1619	0.880121		54.1716	0.861991		54.171	0.88431		56.1097	0.885974
	65.1897	0.880127		54.1933	0.862219		54.1927	0.884358		56.1325	0.885982
	65.2175	0.880132		54.215	0.862445		54.2144	0.884405		56.1552	0.88599
	65.2452	0.880138		54.2367	0.862667		54.2361	0.884452		56.178	0.885998
	65.273	0.880143		54.2584	0.862888		54.2578	0.884498		56.2007	0.886006
	65.3008	0.880149		54.2801	0.863105		54.2795	0.884544		56.2235	0.886014
	65.3286	0.880154		54.3017	0.86332		54.3012	0.88459		56.2463	0.886022
	65.3563	0.880159		54.3234	0.863533		54.3229	0.884635		56.269	0.88603
	65.3841	0.880164		54.3451	0.863743		54.3445	0.884679		56.2918	0.886038
	65.4119	0.88017		54.3668	0.86395		54.3663	0.884723		56.3146	0.886046
	65.4397	0.880175		54.3885	0.864155		54.3879	0.884767		56.3373	0.886054
	65.4674	0.88018		54.4102	0.864358		54.4096	0.884811		56.3601	0.886062
	65.4952	0.880185		54.4319	0.864558		54.4313	0.884853		56.3829	0.88607
	65.523	0.880189		54.4536	0.864756		54.453	0.884896		56.4056	0.886078
	65.5508	0.880194		54.4753	0.864952		54.4747	0.884938		56.4284	0.886086
	65.5785	0.880199		54.4969	0.865145		54.4964	0.88498		56.4511	0.886095
	65.6063	0.880204		54.5186	0.865337		54.5181	0.885021		56.4739	0.886103
	65.6341	0.880208		54.5403	0.865525		54.5398	0.885061		56.4967	0.886111
	65.6619	0.880213		54.562	0.865712		54.5615	0.885102		56.5194	0.886119
	65.6896	0.880217		54.5837	0.865897		54.5831	0.885142		56.5422	0.886126
	65.7174	0.880222		54.6054	0.866079		54.6048	0.885182		56.565	0.886134
	65.7452	0.880226		54.6271	0.86626		54.6265	0.885221		56.5877	0.886142
	65.773	0.880231		54.6488	0.866438		54.6482	0.88526		56.6105	0.88615
	65.8007	0.880235		54.6705	0.866614		54.6699	0.885298		56.6333	0.886158
	65.8285	0.880239		54.6921	0.866788		54.6916	0.885336		56.656	0.886166
	65.8563	0.880243		54.7138	0.866961		54.7133	0.885374		56.6788	0.886174
	65.8841	0.880248		54.7355	0.867131		54.735	0.885412		56.7015	0.886182
	65.9118	0.880252		54.7572	0.867299		54.7567	0.885449		56.7243	0.88619
	65.9396	0.880256		54.7789	0.867465		54.7784	0.885486		56.7471	0.886198
	65.9674	0.88026		54.8006	0.86763		54.8	0.885522		56.7698	0.886206
	65.9952	0.880265		54.8223	0.867792		54.8217	0.885558		56.7926	0.886214
	66.0229	0.880269		54.844	0.867953		54.8434	0.885594		56.8154	0.886222
	66.0507	0.880273		54.8657	0.868112		54.8651	0.885629		56.8381	0.88623
	66.0785	0.880277		54.8874	0.868269		54.8868	0.885664		56.8609	0.886238
	66.1063	0.880281		54.9091	0.868424		54.9085	0.885699		56.8837	0.886246
	66.134	0.880285		54.9307	0.868578		54.9302	0.885734		56.9064	0.886254
	66.1618	0.880289		54.9524	0.86873		54.9519	0.885768		56.9292	0.886262
	66.1896	0.880293		54.9741	0.86888		54.9736	0.885802		56.9519	0.88627
	66.2173	0.880297		54.9958	0.869028		54.9952	0.885835		56.9747	0.886278
	66.2451	0.880301		55.0175	0.869175		55.0169	0.885869		56.9975	0.886286
	66.2729	0.880305		55.0392	0.86932		55.0386	0.885902		57.0202	0.886294
	66.3007	0.880309		55.0609	0.869463		55.0603	0.885934		57.043	0.886302
	66.3285	0.880312		55.0826	0.869605		55.082	0.885967		57.0658	0.886311
	66.3562	0.880316		55.1043	0.869746		55.1037	0.885999		57.0885	0.886319
	66.384	0.880319		55.1259	0.869884		55.1254	0.886031		57.1113	0.886328
	66.4118	0.880323		55.1476	0.870022		55.1471	0.886062		57.1341	0.886336
	66.4395	0.880326		55.1693	0.870158		55.1688	0.886094		57.1568	0.886344
	66.4673	0.88033		55.191	0.870292		55.1904	0.886125		57.1796	0.886353
	66.4951	0.880333		55.2127	0.870425		55.2121	0.886155		57.2023	0.886361
	66.5229	0.880336		55.2344	0.870556		55.2338	0.886186		57.2251	0.88637
	66.5506	0.880339		55.2561	0.870686		55.2555	0.886216		57.2479	0.886378
	66.5784	0.880342		55.2778	0.870814		55.2772	0.886246		57.2706	0.886387
	66.6062	0.880345		55.2995	0.870941		55.2989	0.886275		57.2934	0.886395
	66.634	0.880348		55.3212	0.871067		55.3206	0.886305		57.3162	0.886404
	66.6617	0.88035		55.3428	0.871192		55.3423	0.886334		57.3389	0.886413
	66.6895	0.880353		55.3645	0.871315		55.364	0.886363		57.3617	0.886421
	66.7173	0.880355		55.3862	0.871436		55.3856	0.886391		57.3845	0.88643
	66.7451	0.880357		55.4079	0.871557		55.4073	0.88642		57.4072	0.886439
	66.7728	0.880359		55.4296	0.871676		55.429	0.886448		57.43	0.886448
	66.8006	0.880361		55.4513	0.871794		55.4507	0.886476		57.4527	0.886456
	66.8284	0.880363		55.473	0.87191		55.4724	0.886503		57.4755	0.886465
	66.8562	0.880365		55.4947	0.872026		55.4941	0.886531		57.4983	0.886474
	66.8839	0.880367		55.5164	0.87214		55.5158	0.886558		57.521	0.886483
	66.9117	0.880368		55.538	0.872253		55.5375	0.886584		57.5438	0.886491
	66.9395	0.880369		55.5597	0.872365		55.5592	0.886611		57.5666	0.8865
	66.9673	0.88037		55.5814	0.872475		55.5809	0.886637		57.5893	0.886509
	66.995	0.880371		55.6031	0.872585		55.6026	0.886663		57.6121	0.886518
	67.0228	0.880372		55.6248	0.872693		55.6242	0.886689		57.6349	0.886526
	67.0506	0.880373		55.6465	0.8728		55.6459	0.886715		57.6576	0.886535
	67.0784	0.880373		55.6682	0.872906		55.6676	0.88674		57.6804	0.886544
	67.1061	0.880373		55.6899	0.873011		55.6893	0.886765		57.7031	0.886552
	67.1339	0.880373		55.7116	0.873115		55.711	0.88679		57.7259	0.886561
	67.1617	0.880373		55.7332	0.873218		55.7327	0.886815		57.7487	0.88657
	67.1895	0.880373		55.7549	0.87332		55.7544	0.886839		57.7714	0.886578
	67.2172	0.880373		55.7766	0.873421		55.7761	0.886863		57.7942	0.886587
	67.245	0.880372		55.7983	0.87352		55.7978	0.886887		57.8169	0.886595
	67.2728	0.880372		55.82	0.873619		55.8194	0.886911		57.8397	0.886604
	67.3006	0.880371		55.8417	0.873717		55.8411	0.886934		57.8625	0.886613
	67.3283	0.88037		55.8634	0.873814		55.8628	0.886957		57.8852	0.886621
	67.3561	0.880369		55.8851	0.873909		55.8845	0.88698		57.908	0.88663
	67.3839	0.880368		55.9068	0.874004		55.9062	0.887003		57.9308	0.886638
	67.4117	0.880367		55.9285	0.874098		55.9279	0.887026		57.9535	0.886647
	67.4394	0.880365		55.9502	0.874191		55.9496	0.887048		57.9763	0.886655
	67.4672	0.880364		55.9718	0.874283		55.9713	0.88707		57.9991	0.886664
	67.495	0.880362		55.9935	0.874374		55.993	0.887092		58.0218	0.886672
	67.5228	0.880361		56.0152	0.874464		56.0146	0.887114		58.0446	0.88668
	67.5505	0.880359		56.0369	0.874554		56.0363	0.887135		58.0673	0.886689
	67.5783	0.880357		56.0586	0.874642		56.058	0.887157		58.0901	0.886697
	67.6061	0.880355		56.0803	0.87473		56.0797	0.887178		58.1129	0.886705
	67.6339	0.880353		56.102	0.874816		56.1014	0.887199		58.1356	0.886713
	67.6616	0.880351		56.1237	0.874902		56.1231	0.88722		58.1584	0.886721
	67.6894	0.880349		56.1454	0.874987		56.1448	0.887241		58.1812	0.886729
	67.7172	0.880347		56.167	0.875072		56.1665	0.887261		58.2039	0.886737
	67.745	0.880345		56.1887	0.875155		56.1882	0.887282		58.2267	0.886745
	67.7727	0.880343		56.2104	0.875237		56.2099	0.887302		58.2495	0.886753
	67.8005	0.880341		56.2321	0.875319		56.2315	0.887322		58.2722	0.88676
	67.8283	0.880338		56.2538	0.8754		56.2532	0.887342		58.295	0.886768
	67.8561	0.880336		56.2755	0.87548		56.2749	0.887362		58.3177	0.886775
	67.8838	0.880334		56.2972	0.87556		56.2966	0.887381		58.3405	0.886783
	67.9116	0.880331		56.3189	0.875638		56.3183	0.887401		58.3633	0.88679
	67.9394	0.880329		56.3406	0.875716		56.34	0.88742		58.386	0.886797
	67.9672	0.880327		56.3622	0.875793		56.3617	0.887439		58.4088	0.886804
	67.9949	0.880324		56.3839	0.87587		56.3834	0.887458		58.4316	0.886811
	68.0227	0.880322		56.4056	0.875945		56.4051	0.887477		58.4543	0.886818
	68.0505	0.880319		56.4273	0.87602		56.4267	0.887496		58.4771	0.886825
	68.0782	0.880317		56.449	0.876095		56.4484	0.887515		58.4999	0.886831
	68.106	0.880314		56.4707	0.876168		56.4701	0.887533		58.5226	0.886838
	68.1338	0.880311		56.4924	0.876241		56.4918	0.887552		58.5454	0.886844
	68.1616	0.880309		56.5141	0.876313		56.5135	0.88757		58.5681	0.886851
	68.1894	0.880306		56.5358	0.876385		56.5352	0.887589		58.5909	0.886857
	68.2171	0.880304		56.5575	0.876456		56.5569	0.887607		58.6137	0.886863
	68.2449	0.880301		56.5791	0.876526		56.5786	0.887625		58.6364	0.886869
	68.2727	0.880298		56.6008	0.876596		56.6003	0.887643		58.6592	0.886875
	68.3004	0.880296		56.6225	0.876665		56.6219	0.887661		58.682	0.88688
	68.3282	0.880293		56.6442	0.876733		56.6436	0.887679		58.7047	0.886886
	68.356	0.88029		56.6659	0.876801		56.6653	0.887696		58.7275	0.886892
	68.3838	0.880287		56.6876	0.876868		56.687	0.887714		58.7503	0.886897
	68.4116	0.880284		56.7093	0.876935		56.7087	0.887732		58.773	0.886903
	68.4393	0.880281		56.731	0.877001		56.7304	0.887749		58.7958	0.886908
	68.4671	0.880278		56.7527	0.877066		56.7521	0.887766		58.8185	0.886913
	68.4949	0.880275		56.7743	0.877131		56.7738	0.887784		58.8413	0.886918
	68.5226	0.880272		56.796	0.877195		56.7955	0.887801		58.8641	0.886923
	68.5504	0.880269		56.8177	0.877259		56.8171	0.887818		58.8868	0.886928
	68.5782	0.880266		56.8394	0.877322		56.8388	0.887835		58.9096	0.886933
	68.606	0.880263		56.8611	0.877385		56.8605	0.887852		58.9323	0.886938
	68.6338	0.880259		56.8828	0.877447		56.8822	0.887869		58.9551	0.886943
	68.6615	0.880256		56.9045	0.877508		56.9039	0.887885		58.9779	0.886947
	68.6893	0.880252		56.9262	0.877569		56.9256	0.887902		59.0006	0.886952
	68.7171	0.880249		56.9479	0.87763		56.9473	0.887919		59.0234	0.886957
	68.7448	0.880245		56.9695	0.87769		56.969	0.887935		59.0462	0.886961
	68.7726	0.880242		56.9912	0.877749		56.9907	0.887951		59.0689	0.886965
	68.8004	0.880238		57.0129	0.877808		57.0124	0.887968		59.0917	0.88697
	68.8282	0.880234		57.0346	0.877866		57.0341	0.887984		59.1145	0.886974
	68.856	0.88023		57.0563	0.877924		57.0557	0.888		59.1372	0.886978
	68.8837	0.880226		57.078	0.877981		57.0774	0.888015		59.16	0.886983
	68.9115	0.880222		57.0997	0.878038		57.0991	0.888031		59.1827	0.886987
	68.9393	0.880218		57.1214	0.878094		57.1208	0.888047		59.2055	0.886991
	68.967	0.880214		57.1431	0.87815		57.1425	0.888063		59.2283	0.886995
	68.9948	0.88021		57.1648	0.878205		57.1642	0.888078		59.251	0.886999
	69.0226	0.880205		57.1865	0.878259		57.1859	0.888094		59.2738	0.887003
	69.0504	0.880201		57.2081	0.878314		57.2076	0.888109		59.2966	0.887007
	69.0781	0.880196		57.2298	0.878367		57.2293	0.888124		59.3193	0.887011
	69.1059	0.880192		57.2515	0.878421		57.251	0.888139		59.3421	0.887015
	69.1337	0.880187		57.2732	0.878473		57.2726	0.888154		59.3649	0.887019
	69.1615	0.880182		57.2949	0.878525		57.2943	0.888169		59.3876	0.887023
	69.1892	0.880177		57.3166	0.878577		57.316	0.888184		59.4104	0.887026
	69.217	0.880172		57.3383	0.878628		57.3377	0.888199		59.4331	0.88703
	69.2448	0.880167		57.36	0.878679		57.3594	0.888213		59.4559	0.887034
	69.2726	0.880162		57.3817	0.878729		57.3811	0.888228		59.4787	0.887038
	69.3003	0.880157		57.4033	0.878779		57.4028	0.888242		59.5014	0.887042
	69.3281	0.880151		57.425	0.878828		57.4245	0.888257		59.5242	0.887046
	69.3559	0.880146		57.4467	0.878877		57.4462	0.888271		59.547	0.887049
	69.3837	0.88014		57.4684	0.878926		57.4678	0.888285		59.5697	0.887053
	69.4114	0.880134		57.4901	0.878974		57.4895	0.888299		59.5925	0.887057
	69.4392	0.880128		57.5118	0.879021		57.5112	0.888313		59.6153	0.887061
	69.467	0.880122		57.5335	0.879068		57.5329	0.888327		59.638	0.887065
	69.4948	0.880116		57.5552	0.879115		57.5546	0.888341		59.6608	0.887069
	69.5225	0.88011		57.5769	0.879161		57.5763	0.888354		59.6835	0.887072
	69.5503	0.880104		57.5986	0.879207		57.598	0.888368		59.7063	0.887076
	69.5781	0.880097		57.6202	0.879252		57.6197	0.888381		59.7291	0.88708
	69.6059	0.880091		57.6419	0.879297		57.6414	0.888394		59.7518	0.887084
	69.6336	0.880084		57.6636	0.879341		57.663	0.888408		59.7746	0.887088
	69.6614	0.880077		57.6853	0.879386		57.6847	0.88842		59.7974	0.887092
	69.6892	0.88007		57.707	0.879429		57.7064	0.888433		59.8201	0.887096
	69.717	0.880063		57.7287	0.879472		57.7281	0.888446		59.8429	0.887099
	69.7447	0.880056		57.7504	0.879515		57.7498	0.888459		59.8657	0.887103
	69.7725	0.880049		57.7721	0.879558		57.7715	0.888471		59.8884	0.887107
	69.8003	0.880042		57.7938	0.8796		57.7932	0.888484		59.9112	0.887111
	69.8281	0.880034		57.8154	0.879641		57.8149	0.888496		59.9339	0.887115
	69.8558	0.880027		57.8371	0.879683		57.8366	0.888508		59.9567	0.887119
	69.8836	0.880019		57.8588	0.879723		57.8582	0.88852		59.9795	0.887123
	69.9114	0.880011		57.8805	0.879764		57.8799	0.888532		60.0022	0.887127
	69.9392	0.880004		57.9022	0.879804		57.9016	0.888544		60.025	0.887131
	69.9669	0.879996		57.9239	0.879844		57.9233	0.888555		60.0478	0.887135
	69.9947	0.879988		57.9456	0.879883		57.945	0.888567		60.0705	0.887139
	70.0225	0.87998		57.9673	0.879922		57.9667	0.888578		60.0933	0.887142
	70.0503	0.879971		57.989	0.879961		57.9884	0.888589		60.1161	0.887146
	70.078	0.879963		58.0106	0.879999		58.0101	0.8886		60.1388	0.88715
	70.1058	0.879955		58.0323	0.880037		58.0318	0.888611		60.1616	0.887154
	70.1336	0.879946		58.054	0.880074		58.0535	0.888622		60.1843	0.887158
	70.1613	0.879938		58.0757	0.880111		58.0752	0.888632		60.2071	0.887162
	70.1891	0.87993		58.0974	0.880148		58.0968	0.888643		60.2299	0.887166
	70.2169	0.879921		58.1191	0.880184		58.1185	0.888653		60.2526	0.88717
	70.2447	0.879912		58.1408	0.88022		58.1402	0.888664		60.2754	0.887174
	70.2725	0.879904		58.1625	0.880256		58.1619	0.888674		60.2982	0.887178
	70.3002	0.879895		58.1842	0.880291		58.1836	0.888684		60.3209	0.887182
	70.328	0.879886		58.2058	0.880326		58.2053	0.888694		60.3437	0.887186
	70.3558	0.879877		58.2275	0.880361		58.227	0.888704		60.3665	0.887189
	70.3835	0.879869		58.2492	0.880395		58.2487	0.888714		60.3892	0.887193
	70.4113	0.87986		58.2709	0.880429		58.2704	0.888724		60.412	0.887197
	70.4391	0.879851		58.2926	0.880462		58.292	0.888733		60.4347	0.887201
	70.4669	0.879842		58.3143	0.880496		58.3137	0.888743		60.4575	0.887204
[truncated: 1,692 more rows]

[truncated: 14 more sheets: Fig. 4e, Fig. 4f, Suppl. Fig. 2abc, Suppl. Fig. 2e, Suppl. Fig. 3a, Suppl. Fig. 3c, Suppl. Fig. 3d, Suppl. Fig. 3e, Suppl. Fig. 3f, Suppl. Fig. 6a, Suppl. Fig. 6bcd, Suppl. Fig. 6ef, Suppl. Fig. 7a, Suppl. Fig. 7b]
